# Supplementary material for: Demographic synchrony increases volatility and extinction risk in human populations
Source: Camb Prism Extinct. 2026 May 5;4:e8. doi: 10.1017/ext.2026.10013 (PMC13430546; doi:10.1017/ext.2026.10013)
Supplement: Hamilton and Walker supplementary material [file S2755095826100138sup001.zip]

Archive with 4 entries (4 files):
- rN_data.xlsx
- NA_data.xlsx
- Nt_data.xlsx
- pop_summary_data.xlsx
