# Supplementary material for: Demographic synchrony increases volatility and extinction risk in human populations
Source: Camb Prism Extinct. 2026 May 5;4:e8. doi: 10.1017/ext.2026.10013 (PMC13430546; doi:10.1017/ext.2026.10013)
Supplement: Hamilton and Walker supplementary material [file S2755095826100138sup001.zip › rN_data.xlsx]

## Sheet: Sheet1
Name	r	N	Bin	sigma
Waimiri-Atroari	0.052821	114	8	0.272947
Waimiri-Atroari	0.0851156	165	16	0.192055
Waimiri-Atroari	0.0496359	213	32	0.202428
Waimiri-Atroari	0.100835	273	64	0.139432
Aikanã	-0.047896	108	128	0.124185
Aikanã	0.103162	85	256	0.146344
Aikanã	0.00281709	175	512	0.0743756
Aikanã	0.0720005	180	1024	0.0600008
Aikanã	0.0762434	258	2048	0.0721674
Ajuru	0.0642018	38	4096	0.0797819
Ajuru	0.0398979	77	8192	0.0380525
Akunsu	-0.0220215	7	16384	0.0359743
Akunsu	0	6	32768	0.0285952
Akunsu	-0.0911608	6
Akunsu	0	5
Akunsu	-0.0371906	5
Akunsu	-0.095894	4
Akunsu	0.287682	3
Amanayé	0.105737	66
Amanayé	0.0104713	190
Amanayé	-0.791587	192
Amanayé	0.0539915	87
Amanayé	0.0709859	134
Amanayé	-0.00757608	178
Amondawa	0.0122713	80
Amondawa	0.036284	83
Amondawa	0.0408633	107
Amondawa	0.00392175	126
Anambé	-0.00197753	60
Anambé	0.0646627	55
Anambé	0.0583621	105
Anambé	0.108331	118
Anambé	0.00163491	182
Anambé	-0.0347379	185
Anambé	0.0204337	161
Aparai	-0.0336721	415
Aparai	0.0568876	317
Aparai	0.0639428	398
Aparai	0.0383538	514
Apiaká	-0.0715366	2700
Apiaká	0.0120749	32
Apiaká	-0.051906	71
Apiaká	0.0950908	52
Apiaká	0.0668824	92
Apiaká	0.206282	192
Apiaká	-0.0325038	1000
Apiaká	0.0352182	850
Apinayé	-0.0824375	4200
Apinayé	-0.0423536	2000
Apinayé	-0.0338217	400
Apinayé	0	150
Apinayé	0.013404	150
Apinayé	0.0363764	253
Apinayé	0.0420979	364
Apinayé	0.0609382	413
Apinayé	0.0696252	527
Apinayé	0.059911	565
Apinayé	0.0207061	718
Apinayé	0.0682885	780
Apinayé	-0.0173715	1025
Apinayé	0.060687	990
Apinayé	0.0630989	1262
Apinayé	0.0478921	1525
Apinayé	0.052324	1847
Apinayé	0.0283371	2277
Apurinã	0.0959069	1300
Apurinã	-0.139488	2800
Apurinã	0.229971	1394
Apurinã	0.0945882	2779
Apurinã	-0.0733148	4057
Apurinã	0.215764	3256
Apurinã	0.0515918	7718
Apurinã	0.0125344	9487
Arana	0.475665	54
Arapaso	-0.00918655	317
Arapaso	0.0297437	300
Arapaso	0.137717	328
Arapaso	-0.0265652	569
Arapiuns	0	2204
Arara do Para	0.095885	115
Arara do Para	-0.0861566	300
Arara do Para	0.0253178	195
Arara do Para	0.0434002	200
Arara do Para	0.128443	271
Arara do Para	-0.0459117	453
Arara do Rio Branco (Aripuanã)	0.0301545	150
Arara do Rio Branco (Aripuanã)	0.00379158	209
Arara do Rio Branco (Aripuanã)	0.0390402	213
Arara do Rio Amônia	0.199267	72
Arara do Rio Amônia	-0.0238649	195
Arara do Rio Amônia	0.0652095	165
Arara do Rio Amônia	0.040493	278
Arara Shawãdawa	0.0499491	130
Arara Shawãdawa	0.047091	275
Arara Shawãdawa	0.0712536	332
Araweté	-0.44895	188
Araweté	0.0208605	120
Araweté	0.043183	136
Araweté	0.0446287	184
Araweté	0.0379084	230
Araweté	0.0175172	278
Araweté	0.0486092	293
Araweté	0.040113	339
Araweté	0.0399693	398
Araweté	0.032632	467
Arikapu	-0.122068	6
Arikapu	1.12565	2
Arikapu	0.0845714	19
Arikapu	0.0323029	29
Arikapu	0.0286026	33
Aruá	-0.255966	36
Aruá	0.567171	6
Aruá	0.0347327	58
Aruá	0.109681	69
Aruá	-0.0323835	107
Aruá	0.0420826	94
Ashaninka	0.0775716	235
Ashaninka	0.0133224	813
Ashaninka	0.0263753	869
Ashaninka	0.119975	1018
Ashaninka	0.00743065	1645
Asurini do Tocantins	-0.528685	190
Asurini do Tocantins	-0.15526	66
Asurini do Tocantins	0.297252	26
Asurini do Tocantins	0.0394816	35
Asurini do Tocantins	0.108431	48
Asurini do Tocantins	0.0354126	92
Asurini do Tocantins	0.0620263	106
Asurini do Tocantins	0.0476551	120
Asurini do Tocantins	0.0615786	132
Asurini do Tocantins	0.0409567	191
Asurini do Tocantins	0.101736	225
Asurini do Tocantins	-0.0273283	338
Asurini do Tocantins	0.0592274	303
Asurini do Tocantins	0.0483858	384
Asurini do Tocantins	0.0396083	466
Asurini do Tocantins	0.0343584	546
Asurini do Xingu	-0.00988939	150
Asurini do Xingu	-0.0594479	100
Asurini do Xingu	0.037054	52
Asurini do Xingu	0.0205379	56
Asurini do Xingu	0.0435057	66
Asurini do Xingu	0.117783	72
Asurini do Xingu	0.0291026	81
Asurini do Xingu	0.0508599	91
Asurini do Xingu	0.0392106	106
Asurini do Xingu	0.0541678	124
Asurini do Xingu	0.0417635	154
Asurini do Xingu	0.0308442	182
Atikum	-0.002021	2799
Atikum	0.108247	2743
Atikum	-0.0303499	5852
Atikum	0.212571	5183
Avá-Canoeiro	-0.162362	71
Avá-Canoeiro	0.0267063	14
Avá-Canoeiro	0	16
Avá-Canoeiro	0.0294458	16
Avá-Canoeiro	0.164252	18
Aweti	-0.0467062	80
Aweti	-0.0295226	30
Aweti	0.0394805	23
Aweti	-0.0171649	45
Aweti	0.152715	36
Aweti	0.00655796	90
Aweti	0.0327099	93
Aweti	0.0879382	106
Aweti	0.0143887	138
Aweti	0	140
Aweti	0.0572104	140
Aweti	0.102516	176
Aweti	-0.00516806	195
Aweti	0.0234446	192
Bakairi	0.0551079	145
Bakairi	-0.0126873	191
Bakairi	0.0354372	177
Bakairi	0.0104713	190
Bakairi	0.0507723	192
Bakairi	0.0623703	202
Bakairi	0.0229895	215
Bakairi	-0.0609088	220
Bakairi	0.0789273	207
Bakairi	0.013304	224
Bakairi	0.0217874	227
Bakairi	0.00858374	232
Bakairi	0.0042644	234
Bakairi	0.0538432	235
Bakairi	0.0588915	248
Bakairi	0.0282704	279
Bakairi	0.222656	287
Bakairi	0.0488692	448
Bakairi	0.0161713	572
Bakairi	0.125984	651
Bakairi	-0.00614534	950
Bakairi	0.00951834	910
Bakairi	0.00188607	982
Banawá	0.202733	80
Banawá	-0.0227902	120
Banawá	0.00142148	100
Banawá	0.111869	101
Banawá	0.0675309	158
Baniwa	0.0264201	3174
Baniwa	0.244474	4026
Baniwa	0.040835	5141
Baniwa	0.0229622	5811
Bará	-0.617871	296
Bará	0.0494095	25
Bará	-0.15476	39
Bará	0.0396305	21
Bará	0.127664	30
Barasana	0.155869	15
Barasana	-0.146128	61
Barasana	0.0534414	34
Baré	0.0418857	2170
Baré	0.0455506	2790
Bororo	-0.0214805	10000
Bororo	0.0268588	626
Bororo	0.0274776	697
Bororo	0.0341139	1024
Bororo	0.0302427	1392
Bororo	0.0363686	1571
Canamanti	0.00855123	150
Canela Apanyekrá	0.0111092	130
Canela Apanyekrá	0.0382822	205
Canela Apanyekrá	0.0137021	213
Canela Apanyekrá	0.0214857	225
Canela Apanyekrá	0.0323373	273
Canela Apanyekrá	0.0390601	458
Canela Apanyekrá	0.026107	626
Canela Apanyekrá	0.463334	677
Canela Ramkokamekrá	0.0132184	300
Canela Ramkokamekrá	0.00589098	412
Canela Ramkokamekrá	0.0301097	437
Canela Ramkokamekrá	0.0416121	508
Canela Ramkokamekrá	0.0438271	600
Canela Ramkokamekrá	0.0281409	747
Canela Ramkokamekrá	0.0411824	836
Canela Ramkokamekrá	0.0472227	1262
Canela Ramkokamekrá	-0.0367148	1387
Canela Ramkokamekrá	0.0484638	1337
Canela Ramkokamekrá	0.0378967	1877
Canela Ramkokamekrá	0.0336638	2103
Chiquitano	0	2000
Chiquitano	-0.166386	2000
Chiquitano	-0.0739154	737
Cinta Larga	-0.173287	5000
Cinta Larga	-0.13412	2500
Cinta Larga	0.0209614	500
Cinta Larga	0.088189	643
Cinta Larga	-0.00076864	1302
Cinta Larga	0.0340929	1300
Cinta Larga	0.02113	1440
Cinta Larga	0.0551789	1567
Deni	0.0122631	492
Deni	0.0389133	570
Deni	0.00896867	666
Deni	0.0454859	672
Deni	0.0432484	736
Deni	0.0899675	875
Deni	0.0499791	1254
Deni	0.0496823	1610
Desana	0.000684464	1458
Desana	0.0149162	1464
Desana	0.0910882	1531
Desana	-0.0216862	2204
Enawenê-Nawê	0.050488	160
Enawenê-Nawê	0.0380618	177
Enawenê-Nawê	0.0591823	191
Enawenê-Nawê	0.0508163	215
Enawenê-Nawê	0.0305594	238
Enawenê-Nawê	0.0469863	253
Enawenê-Nawê	0.0549589	320
Enawenê-Nawê	0.0601299	445
Enawenê-Nawê	0.0659985	566
Enawenê-Nawê	0.0424877	737
Fulni-ô	0.0077952	323
Fulni-ô	-0.109754	738
Fulni-ô	-0.111688	382
Fulni-ô	0.0328457	100
Fulni-ô	0.0216673	500
Fulni-ô	0.142763	823
Fulni-ô	0.0219953	1263
Fulni-ô	0.00628505	2668
Fulni-ô	0.00496779	2788
Fulni-ô	0.0317411	2930
Fulni-ô	0.0424406	3659
Fulni-ô	0.0195668	4336
Galibi do Oiapoque	-0.23715	2000
Galibi do Oiapoque	0.142908	28
Galibi do Oiapoque	-0.00381687	66
Galibi do Oiapoque	0.0757374	65
Galibi do Oiapoque	0.00376652	88
Galibi Marworno	0.0391613	878
Galibi Marworno	0.0374228	1249
Galibi Marworno	0.0874953	1506
Galibi Marworno	0.03225	1794
Galibi Marworno	0.0072436	2177
Galibi Marworno	0.0302254	2241
Galibi Marworno	0.0182703	2529
Gavião (Ikolen)	0.0844544	236
Gavião (Ikolen)	-0.0405159	360
Gavião (Ikolen)	0.278091	250
Gavião (Ikolen)	0.0162906	436
Gavião (Ikolen)	0.0231333	473
Gavião Parkatêjê	0.0501971	176
Gavião Parkatêjê	0.10141	338
Gavião Parkatêjê	0.0232586	414
Gavião Parkatêjê	0.0502631	476
Gavião Parkatêjê	0.0260823	582
Gavião Pykopjê	-0.0182849	270
Gavião Pykopjê	0.0519222	145
Gavião Pykopjê	0.0166992	198
Gavião Pykopjê	0.0554715	263
Gavião Pykopjê	0.00402828	458
Gavião Pykopjê	0.198747	473
Gavião Pykopjê	-0.155307	577
Gavião Pykopjê	0.0674527	494
Gavião Pykopjê	0.0431862	647
Guajá	0.0146746	228
Guajá	0.0253513	280
Guajá	-0.14145	326
Guajá	0.0453342	283
Guajá	0.0690876	355
Guajajara	0.0368605	2000
Guajajara	0.0163638	3000
Guajajara	0.0514447	4300
Guajajara	0.0364337	6832
Guajajara	0.038534	10200
Guajajara	0.0673113	11450
Guajajara	0.0660523	13100
Guajajara	0.0517501	19471
Guajajara	0.0356172	23949
Guajajara	0.00733199	27616
Guató	-0.0663503	2300
Guató	0.000286283	500
Guató	0.0371564	520
Guató	-0.100943	700
Guató	-0.0035464	382
Guató	0.020728	370
Hyskariana	0.0286882	308
Hyskariana	0.100175	631
Hyskariana	0.138236	942
Ikpeng	-0.041738	148
Ikpeng	0.0537778	50
Ikpeng	0.0475818	62
Ikpeng	0.0727498	146
Ikpeng	0.0422788	281
Ikpeng	0.0174049	319
Ikpeng	0.0735599	342
Ikpeng	0.00961657	459
Ikpeng	0.0337307	477
Ingarikó	0.0275473	459
Ingarikó	0.0550046	675
Ingarikó	0.0276001	1170
Ingarikó	0.0394072	1271
Ingarikó	0.024922	1488
Iranxe Manoki	-0.0288254	1000
Iranxe Manoki	-1.05315	258
Iranxe Manoki	-0.0837715	90
Iranxe Manoki	-0.241162	70
Iranxe Manoki	0.0702043	55
Iranxe Manoki	-0.0295178	59
Iranxe Manoki	-0.00419337	54
Iranxe Manoki	-0.00435786	52
Iranxe Manoki	0.200126	50
Iranxe Manoki	0.0143907	136
Iranxe Manoki	0.0209067	142
Iranxe Manoki	0.0554313	145
Iranxe Manoki	0.0823385	162
Iranxe Manoki	0.0384554	191
Iranxe Manoki	0.0442394	250
Iranxe Manoki	0.0146722	326
Iranxe Manoki	0.0156514	356
Iranxe Manoki	0.0184327	379
Iranxe Manoki	0.00203007	408
Jabuti (Djeoromitxi)	0.0552265	67
Jabuti (Djeoromitxi)	0.0483155	123
Jabuti (Djeoromitxi)	0.0422691	190
Jabuti (Djeoromitxi)	0.00366315	225
Jahoi (Jiahui)	1.07881	17
Jahoi (Jiahui)	0.094219	50
Jahoi (Jiahui)	0.0243435	88
Jahoi (Jiahui)	0.0425553	97
Jamamadi	-0.195929	450
Jamamadi	0.0894731	250
Jamamadi	0.0166409	800
Jamamadi	-0.000566252	884
Jamamadi	0.0281195	882
Jamamadi	0.0237263	987
Jarawara	0.0231144	160
Jarawara	-0.0128924	197
Jarawara	0.0478846	180
Jarawara	0.0544059	218
Javaé	-0.015476	650
Javaé	0.0180356	350
Javaé	0.0571426	390
Javaé	0.0455725	919
Javaé	0.0622423	1208
Javaé	0.00380964	1456
Javaé	0.00289475	1484
Jenipapo-Kanindé	0.0419072	96
Jenipapo-Kanindé	0.100335	180
Jenipapo-Kanindé	0.0303106	220
Jenipapo-Kanindé	0.0261562	272
Jenipapo-Kanindé	0.0206466	302
Jiripancó	0.0824915	842
Jiripancó	-0.0196758	1500
Jiripancó	0.115436	1307
Jiripancó	-0.0414678	2074
Juma	-0.039261	9
Juma	-0.0166914	8
Juma	0	7
Juma	-0.168236	7
Juma	-0.0278929	5
Juma	0	4
Juma	0.274653	4
Kaapor	-0.0401595	2000
Kaapor	-0.0166245	1095
Kaapor	-0.0129874	912
Kaapor	-0.0401096	822
Kaapor	0.00174573	488
Kaapor	0.0398656	494
Kaapor	0.0287389	535
Kaapor	0.0267629	800
Kaapor	0.0789036	991
Kaapor	0.0045012	1863
Kadiweu	0.0145587	850
Kadiweu	0.107805	969
Kadiweu	0.0576893	1339
Kadiweu	0.00287191	1592
Kadiweu	-0.0636097	1629
Kadiweu	0.00971557	1346
Kaiabi	0.0613579	364
Kaiabi	0.0389738	526
Kaiabi	0.1105	747
Kaiabi	0.034019	1619
Kaimbé	0.347362	634
Kaimbé	-0.116301	1270
Kaimbé	0.0463847	710
Kaimbé	0.0163409	1029
Kaingang	0.0371906	20000
Kaingang	0.0114671	25000
Kaingang	0.0263091	25875
Kaingang	0.0554135	28000
Kaingang	0.0643802	33064
Kaixana	0.0903236	224
Kaixana	0.0311451	505
Kaixana	0.120973	572
Kaixana	0.0697189	928
Kalabaca	0.00669683	221
Kalankó	0.0528067	230
Kalankó	-0.0340178	390
Kalapalo	0.037134	110
Kalapalo	0.0159588	185
Kalapalo	0.0441966	191
Kalapalo	0.0538889	249
Kalapalo	0.0261867	326
Kalapalo	0.0471473	362
Kalapalo	0.0473725	417
Kalapalo	0.0419161	504
Kalapalo	-0.436997	596
Kalapalo	0.18418	385
Kalapalo	0.0408862	669
Kamaiurá	-0.00186883	264
Kamaiurá	-0.058584	240
Kamaiurá	0.0207439	94
Kamaiurá	0.0326801	131
Kamaiurá	0.0497488	207
Kamaiurá	0.0138367	279
Kamaiurá	0.0387919	316
Kamaiurá	0.0815902	355
Kamaiurá	0.0296715	492
Kamaiurá	-0.170835	554
Kamaiurá	0.0857483	467
Kamaiurá	0.0269485	604
Kambeba	0.068132	54
Kambeba	0.0530862	87
Kambeba	0.244656	156
Kambeba	0.0218332	325
Kambeba	0.202492	347
Kambeba	0.0287325	780
Kambiwá	0.0829398	1578
Kambiwá	0.0116058	2820
Kambiwá	0.0124634	2954
Kanamari	0.0041113	1300
Kanamari	0.122544	1327
Kanamari	0.0162886	1500
Kanamari	0.162397	1654
Kanamari	0.0585024	3167
Kanamari	0.0262264	4002
Kaninde	0.102531	714
Kanoê	0.024612	84
Kanoê	0.0587505	95
Kanoê	0.185328	152
Kantaruré	0.0527571	244
Kantaruré	0.111347	353
Kantaruré	-0.0928909	493
Kantaruré	0.041254	340
Kapinawá	0.0175708	354
Kapinawá	0.29355	422
Kapinawá	0.0389235	3294
Kapinawá	-0.116749	3702
Kapinawá	0.0152602	2065
Karajá	-0.0166877	7500
Karajá	-0.000801484	815
Karajá	0.0139064	795
Karajá	0.0121727	1406
Karajá	0.120447	1588
Karajá	-0.0559476	2900
Karajá	-0.00264511	2593
Karajá	0.058379	2532
Karajá do Norte	-0.0757905	3500
Karajá do Norte	0.0406997	40
Karajá do Norte	0.0560604	102
Karajá do Norte	0.0315081	135
Karajá do Norte	0.0415951	185
Karajá do Norte	-0.0009311	269
Karajá do Norte	0.0171238	268
Karapanã	-0.583036	412
Karapanã	-0.00854888	40
Karapanã	0.0333612	38
Karapanã	0.101366	42
Karapanã	0.0629328	63
Karapotó	-0.0553893	1050
Karapotó	0.144514	796
Karapotó	-0.111101	2189
Karapotó	0.00813169	900
Karipuna de Rondônia	-0.0843001	22
Karipuna de Rondônia	0.193016	8
Karipuna de Rondônia	0	21
Karipuna de Rondônia	-0.135155	21
Karipuna de Rondônia	0.115525	14
Karipuna de Rondônia	0.168782	28
Karipuna do Amapá	0.0583853	800
Karipuna do Amapá	0.0332855	1353
Karipuna do Amapá	0.0448197	1708
Karipuna do Amapá	0.0199849	2235
Karipuna do Amapá	0.0470219	2421
Karipuna do Amapá	0.00604905	2922
Kariri	0.0745549	118
Kariri-Xocó	0	1500
Kariri-Xocó	0.161552	1500
Kariri-Xocó	0.0300737	1763
Kariri-Xocó	-0.0386397	2311
Kariri-Xocó	0.0338503	1905
Karitiana	0.00516806	64
Karitiana	0.0607739	65
Karitiana	0.0478056	78
Karitiana	0.168465	109
Karitiana	0.0264152	129
Karitiana	0.0321306	168
Karitiana	0.0866359	185
Karitiana	0.0511986	220
Karitiana	0.0849495	270
Karitiana	0.00442461	320
Karo	0.00673424	98
Karo	0.131182	100
Karo	0.0315819	130
Karo	-0.0197843	184
Karo	0.10087	170
Karo	0.0759853	208
Karo	0.0134076	382
Karuazu	0.27589	336
Katukina do Rio Biá	0.0169942	177
Katukina do Rio Biá	0.0322624	196
Katukina do Rio Biá	0.0385774	318
Katukina do Rio Biá	0.00877244	450
Katukina do Rio Biá	0.0767438	462
Katukina do Rio Biá	0.193393	628
Katukina Pano	0.0279001	177
Katukina Pano	0.060956	318
Katukina Pano	0.00763374	585
Katukina Pano	0.166028	594
Kaxuyana	0.0621207	24
Kaxuyana	0.150497	69
Kaxuyana	0.139951	230
Kaxuyana	0.0174975	350
Kaxuyana	0.0576914	382
Kaxarari	0.0976706	135
Kaxarari	0.016757	220
Kaxarari	0.035968	269
Kaxarari	-0.00312504	322
Kaxarari	0.0840057	318
Kaxarari	0.0265989	445
Kaxinawá	-0.0170808	1840
Kaxinawá	0.233521	1400
Kaxinawá	0.0859136	4500
Kaxixó	-0.00574738	308
Kayapó	0.0288243	3086
Kayapó	0.0650296	4000
Kayapó	0.0393432	6306
Kayapó	-0.0602294	7096
Kayapó	0.094332	5923
Kinikinau	0.164252	180
Kinikinau	0.0795881	250
Kinikinau	-0.0281989	600
Kiriri	-0.00949596	1526
Kiriri	0.0467631	1401
Kiriri	0.0756916	1612
Kiriri	0.0410133	2182
Kocama	0.0586696	176
Kocama	0.304489	236
Kocama	-0.0217492	320
Korubo	-0.0121548	300
Korubo	-0.323338	250
Korubo	0.0125801	26
Korubo	0.0576309	27
Korubo	0.219638	34
Krahô	-0.0332846	3500
Krahô	-0.00561865	620
Krahô	0.0123969	400
Krahô	0.0086033	500
Krahô	0.0126483	564
Krahô	0.0282116	632
Krahô	0.0545538	912
Krahô	0.0401562	1198
Krahô	0.0284203	1790
Krahô	0.0300555	2184
Krahô	0.0486405	2463
Krahô	0.0294839	2992
Krahô-Kanela	0.0933011	84
Krenak	0.134953	204
Krenak	0.0537778	350
Krenak	0.0215818	434
Krikati	-0.0909718	230
Krikati	-0.00579751	210
Krikati	-0.334513	204
Krikati	0.0766352	146
Krikati	0.0299445	291
Krikati	0.0362015	338
Krikati	0.0246682	420
Krikati	0.0603638	487
Krikati	0.019062	620
Krikati	0.0600861	682
Krikati	0.0245421	921
Krikati	0.00244264	1016
Kubeo	0.0298788	219
Kubeo	0.0303792	262
Kubeo	0.0708293	287
Kubeo	0.0132028	381
Kubeo	0.0820031	407
Kuikuro	0.0376425	221
Kuikuro	0.0427426	277
Kuikuro	0.0346551	343
Kuikuro	0.0442989	394
Kuikuro	0.0308001	450
Kuikuro	0.0377647	509
Kuikuro	-0.125839	592
Kuikuro	0.0746365	522
Kuikuro	0.0342552	653
Kujubim	0.0597072	14
Kujubim	0.142299	27
Kujubim	0.116789	55
Kulina Madihá	0.0332344	1362
Kulina Madihá	0.0300925	2318
Kulina Madihá	0.0804452	2537
Kulina Madihá	0.115619	3500
Kulina Madihá	0.0650923	5558
Kulina Pano	0.0301646	43
Kulina Pano	-0.152715	50
Kulina Pano	0.183258	20
Kulina Pano	0.0173815	125
Kulina Pano	0.0380041	134
Kuntanawa	-0.1486	400
Kuripako	0.0118411	810
Kuripako	0.0446287	880
Kuripako	0.0135442	1100
Kuripako	0.0444568	1115
Kuruaya	0.0780242	91
Kuruaya	0.0287201	115
Kuruaya	0.0522729	129
Kuruaya	0.0062115	159
Kuruaya	0.0919494	163
Kwazá	0.0470004	25
Kwazá	0.0500174	40
Maku	-0.167307	2050
Maku	0.119899	1241
Maku	0.00305084	2548
Makuna	0.0352182	34
Makuna	0.462098	42
Makuna	-0.414557	168
Makuna	0.101366	32
Makurap	0.104284	69
Makurap	0.0661306	129
Makurap	0.0711101	267
Makurap	0.0567028	381
Makurap	0.0479229	478
Makuxi	0.015885	15000
Makuxi	0.141079	16500
Makuxi	0.0419413	19000
Makuxi	0.050694	23433
Makuxi	0.0463338	27282
Makuxi	0.0385735	29931
Makuxi	0.0171728	33603
Manchineri	0.0187838	265
Manchineri	0.064783	332
Manchineri	0.142727	459
Manchineri	0.0258993	937
Manchineri	0.0154601	1214
Marubo	0.0505429	397
Marubo	-0.0021692	462
Marubo	0.0511306	460
Marubo	0.0533393	594
Marubo	-0.160071	960
Marubo	0.038445	818
Marubo	0.0638295	918
Marubo	0.0304402	1043
Marubo	0.0772057	1252
Marubo	0.0408935	1705
Matipu	-0.0160846	74
Matipu	0.114458	62
Matipu	0.048539	98
Matipu	-0.0481315	119
Matipu	0.0738435	103
Matipu	0.0174332	149
Matipu	0.0309169	157
Matis	-0.159702	300
Matis	-0.439367	135
Matis	0.11272	87
Matis	0.0544929	109
Matis	0.0491133	178
Matis	0.037261	239
Matis	0.0484943	322
Matis	-0.153165	338
Matis	0.113701	290
Matis	0.0243842	457
Matsés	-0.143795	599
Matsés	0.0653581	337
Matsés	0.0819297	410
Matsés	0.0312724	483
Matsés	0.0170415	640
Matsés	0.0483421	651
Matsés	0.108754	829
Matsés	0.00656372	1592
Maxakali	0.0331814	521
Maxakali	0.0548576	802
Maxakali	0.0501051	895
Maxakali	0.0478052	1271
Maxakali	0.0222456	1467
Maxakali	0.0812445	1500
Maxakali	0.0246564	2076
Mehinako	-0.020419	732
Mehinako	0.0403189	95
Mehinako	0.0520389	121
Mehinako	0.041108	149
Mehinako	0.0279396	183
Mehinako	0.0329113	199
Mehinako	0.0224768	227
Mehinako	0.0395525	254
Mehinako	0.0293151	286
Menky Manoki	-0.312489	356
Menky Manoki	0.0343003	102
Menky Manoki	0.0188372	117
Miranha	-0.0038013	457
Miranha	-0.0851376	445
Miranha	0	267
Miranha	0.163054	267
Miranha	0.0696097	836
Miranha	0.0240024	1459
Mirity-Tapuya	-0.0389358	120
Mirity-Tapuya	-0.0337698	95
Mirity-Tapuya	0.017761	75
Mirity-Tapuya	0.021986	88
Munduruku	-0.032106	3756
Munduruku	0.130899	3000
Munduruku	0.0588322	7500
Munduruku	0.0113331	10065
Munduruku	0.0651922	10896
Munduruku	0.0419536	11630
Munduruku	0.0448004	13755
Mura	0.00971043	1308
Mura	0.137552	1400
Mura	0.0863187	5540
Mura	0.131145	9299
Mura	0.0384854	15713
Mura	0.00165587	18328
Myky	0.019671	23
Myky	0.164303	28
Myky	-0.0208401	33
Myky	0.0700641	31
Myky	0.0210068	67
Nahukuá	0.071335	28
Nahukuá	0.0242946	40
Nahukuá	0.0215915	51
Nahukuá	0.0130765	69
Nahukuá	0.0440573	92
Nahukuá	0.0415803	105
Nahukuá	0.00320007	124
Nahukuá	0.0421876	126
Nahukuá	0.0278423	143
Nambikwara	-0.0289108	7500
Nambikwara	-0.0488428	2500
Nambikwara	0.00155	550
Nambikwara	0.00179695	556
Nambikwara	0.0265738	557
Nambikwara	0.0190482	572
Nambikwara	0.0220535	583
Nambikwara	0.0378646	596
Nambikwara	0.036483	619
Nambikwara	0.0426894	642
Nambikwara	0.053753	670
Nambikwara	0.0374784	707
Nambikwara	0.0452807	734
Nambikwara	0.047266	768
Nambikwara	0.0214644	885
Nambikwara	0.0549398	1145
Nambikwara	0.0739229	1682
Nambikwara	0.0447242	1950
Náua	-0.0198743	458
Náua	0.0227257	423
Náua	0.00506048	519
Nukini	0.0471994	238
Nukini	0.0121249	400
Nukini	0.03739	425
Nukini	0.13503	458
Nukini	0.00514435	600
Nukini	0	622
Nukini	0.0257683	622
Ofaié	-0.207944	2000
Ofaié	-0.0135327	250
Ofaié	-0.0528571	87
Ofaié	0.0140139	57
Ofaié	-0.0162605	62
Ofaié	-0.00413233	61
Ofaié	0.0349405	60
Oro Win	0.0188881	50
Oro Win	0.0662769	56
Oro Win	0.0467193	73
Surui Paiter	0.0687492	357
Surui Paiter	0.073529	470
Surui Paiter	0.0410049	586
Surui Paiter	0.0301191	920
Surui Paiter	0.037934	1007
Surui Paiter	0.0399355	1172
Wari/ Pakaa Nova	0.0234797	1156
Wari/ Pakaa Nova	0.0650679	1300
Wari/ Pakaa Nova	-0.0301599	2050
Wari/ Pakaa Nova	0.0429349	1930
Wari/ Pakaa Nova	0.0467792	2721
Wari/ Pakaa Nova	0.0200233	3956
Palikur	0.0212619	186
Palikur	-0.00175133	574
Palikur	0.0533089	568
Palikur	0.00398239	703
Palikur	0.0461584	720
Palikur	0.0291562	866
Palikur	0.0617895	918
Palikur	-0.00705346	1330
Palikur	0.0701743	1293
Palikur	0.0204075	1712
Panará	-1.57262	400
Panará	0.0550258	83
Panará	0.0542306	122
Panará	0.0466188	160
Panará	0.0532983	202
Panará	0.100699	250
Panará	0.0778387	374
Panará	0.0538332	437
Panará	0.0282204	542
Pankará	-0.0136916	2702
Pankará	0.0257922	2558
Pankará	0.0137558	2836
Pankararé	0.0757646	1027
Pankararé	0.00810039	1500
Pankararé	0.0121823	1562
Pankararé	0.00121655	1640
Pankararu	0.0492369	4376
Pankararu	0.10255	5880
Pankararu	0.0658124	6515
Pankararu	-0.0087939	8477
Pankaru	0.0181074	74
Pankaru	0.108081	84
Pankaru	-0.126314	179
Pankaru	0.0130053	108
Paracanã, Apiterewa	0.0541651	344
Paracanã, Apiterewa	0.0541138	451
Paracanã, Apiterewa	0.0496923	624
Paracanã, Apiterewa	0.0294458	800
Paracanã, Apiterewa	0.0568705	900
Paracanã, Apiterewa	0.0547569	1266
Paracanã, Apiterewa	0.0431733	1576
Pareci	0.0535642	631
Pareci	0.0186609	1200
Pareci	0.0487421	1293
Pareci	0.0107045	2005
Parintintin	0.0187623	114
Parintintin	0.0182322	130
Parintintin	0.099853	156
Parintintin	0.0966268	284
Parintintin	0.0345762	418
Patamona	0.0369257	50
Patamona	0.0965305	87
Patamona	0.109059	128
Patamona	0.0891298	198
Pataxó	0.0954004	1759
Pataxó	-0.132436	4151
Pataxó	0.272489	2790
Pataxó	0.0206012	10897
Pataxó	0.0102047	11833
Pataxó	0.00713327	12326
Pataxó Hã-Hã-Hãe	0.0416029	1665
Pataxó Hã-Hã-Hãe	0.0113167	2050
Pataxó Hã-Hã-Hãe	0.0135882	2219
Pataxó Hã-Hã-Hãe	0.04698	2375
Pataxó Hã-Hã-Hãe	0.0227416	2866
Paumari	0.153651	250
Paumari	0.0263214	539
Paumari	0.189242	720
Paumari	0.00416215	870
Paumari	0.139583	892
Paumari	0.0364905	1559
Pipipã	-0.0235248	1640
Pirahã	0	90
Pirahã	0.0794986	90
Pirahã	-0.097078	170
Pirahã	0.0274127	140
Pirahã	0.071852	152
Pirahã	0.0129126	360
Pirahã	0.0191688	389
Pirahã	0.085813	420
Pira-tapuya	0.209852	400
Pira-tapuya	-0.00474658	926
Pira-tapuya	0.0364508	900
Pira-tapuya	0.0889445	1004
Pira-tapuya	-0.00870641	1433
Pitaguari	0.141851	871
Pitaguari	0.119579	2351
Pitaguari	-0.0114637	3793
Potyguara	0.0213291	6120
Potyguara	0.0586947	7575
Potyguara	0.114264	11424
Potyguara	0.0272569	16095
Poyanawa	0	403
Poyanawa	0.0544104	403
Poyanawa	0.0205807	529
Poyanawa	0.0804538	540
Puroborá	0.3038	62
Puroborá	0.0376818	209
Rikbaktsa	-0.122195	1300
Rikbaktsa	0.0236389	300
Rikbaktsa	0.0408029	380
Rikbaktsa	0.092184	466
Rikbaktsa	0.00585368	511
Rikbaktsa	0.0116055	514
Rikbaktsa	0.0485285	520
Rikbaktsa	0.0500487	573
Rikbaktsa	0.128427	700
Rikbaktsa	0.0242635	905
Rikbaktsa	0.0759859	950
Rikbaktsa	-0.0400343	1025
Rikbaktsa	0.0412113	909
Rikbaktsa	0.0425027	1117
Rikbaktsa	0.0335244	1324
Sakurabiat	-0.0424349	68
Sakurabiat	0.0455804	55
Sakurabiat	0.0803874	66
Sakurabiat	0.162647	84
Sakurabiat	0.0769168	161
Sateré-Mawé	-0.0097636	4850
Sateré-Mawé	0.0324211	4710
Sateré-Mawé	0.0261304	6950
Sateré-Mawé	0.0311922	7134
Sateré-Mawé	0.0807595	9156
Shanenawa	0.0883868	178
Shanenawa	-0.00278166	361
Shanenawa	0.13806	358
Shanenawa	0.154666	411
Shanenawa	0.00130549	763
Siriano	-0.131595	665
Siriano	0.0212964	71
Suiá (Kisedje)	0.0616245	114
Suiá (Kisedje)	0.0510693	165
Suiá (Kisedje)	0.0620449	213
Suiá (Kisedje)	0.0672231	273
Suiá (Kisedje)	0.0124113	334
Suiá (Kisedje)	-0.0154234	351
Suiá (Kisedje)	0.0626602	330
Suruí (Aikewara)	-1.1474	126
Suruí (Aikewara)	-0.105361	40
Suruí (Aikewara)	0.0481665	36
Suruí (Aikewara)	0.044084	109
Suruí (Aikewara)	0.14869	185
Suruí (Aikewara)	-0.0150796	289
Suruí (Aikewara)	0.0557859	264
Suruí (Aikewara)	0.0372356	330
Suruí (Aikewara)	0.0341163	383
Surui Paiter_1	0.0389348	1007
Tapayuna	0.072869	31
Tapayuna	0.0378484	48
Tapayuna	0.0676487	58
Tapayuna	-0.048093	160
Tapayuna	0.0391986	132
Tapeba	0.11129	1143
Tapeba	0.119278	2491
Tapeba	0.0348591	5741
Tapeba	0.00192439	6600
Tapeba	0.00942614	6651
Tapirapé	0.0641854	200
Tapirapé	0.0284095	380
Tapirapé	0.0447957	438
Tapirapé	0.0394827	501
Tapirapé	0.0373952	564
Tapirapé	0.0371708	655
Tapirapé	0.0312982	760
Tapuio	-0.0333286	235
Tapuio	-0.0477003	180
Tapuio	0.647237	156
Tapuio	-0.108601	298
Tapuio	0.108018	193
Tariana	0.518331	205
Tariana	-0.00361771	1630
Tariana	0.0607739	1595
Tariana	0	1914
Tariana	0.00961287	1914
Tariana	0.0653025	2067
Taurepang	0.108703	200
Taurepang	0.0224567	532
Taurepang	0.000978477	582
Taurepang	0.138426	586
Taurepang	0.040704	673
Tembé	0.135434	310
Tembé	0.00274362	800
Tembé	0.0789461	820
Tembé	0.0131564	1425
Tembé	0.0559855	1502
Tenharim	0.0409612	249
Tenharim	0.080918	360
Tenharim	0.0296731	585
Tenharim	0.00142654	699
Tenharim	0.0409141	703
Terena	0.0347844	10231
Terena	0.0103286	15000
Terena	0.033441	15795
Terena	0.0720317	19961
Terena	0.0101436	24776
Ticuna	0.0271695	17528
Ticuna	0.0873042	23000
Ticuna	-0.0167027	32613
Ticuna	0.0308301	30000
Ticuna	0.0385886	35000
Ticuna	0.0773134	36377
Ticuna	0.0120859	53544
Tingui Botó	0.0587505	180
Tingui Botó	0.0649909	288
Tingui Botó	-0.0368765	350
Tingui Botó	0.0206466	302
Tingui Botó	0.0471002	328
Tingui Botó	0.0045665	396
Tiriyó	-0.00238853	500
Tiriyó	-0.0269152	461
Tiriyó	-0.0230977	255
Tiriyó	0.0357619	222
Tiriyó	0.0995869	329
Tiriyó	0.0172789	490
Tiriyó	0.0758408	553
Tiriyó	0.0250422	808
Tiriyó	0.0693019	939
Tiriyó	0.0590517	1156
Tiriyó	0.0395602	1464
Torá	0.0642771	17
Torá	0.071295	25
Torá	0.25874	51
Torá	0.00701118	312
Tremembé	-0.0566892	2247
Tremembé	0.0435115	1511
Tremembé	0.0928867	2049
Tremembé	0.0522777	2971
Tremembé	0.00778023	3662
Truká	0.042538	909
Truká	0.162892	1333
Truká	-0.101132	4169
Truká	-0.00640424	3078
Truká	0.0135253	2981
Trumai	-0.036155	43
Trumai	0.00301698	25
Trumai	0.0558102	26
Trumai	0.0156715	71
Trumai	0.0183422	78
Trumai	0.0885677	92
Trumai	0.0507352	120
Trumai	-0.0831443	147
Trumai	0.326083	97
Trumai	0.00128701	258
Tsohom Djapá	-0.0312124	100
Tukano	-0.197921	6330
Tukano	0.0410961	2868
Tukano	0.0755779	3670
Tukano	0.0760537	4604
Tukano	-0.00947227	6241
Tumbalalá	0.0979885	900
Tumbalalá	-0.0590405	1469
Tumbalalá	0.00743155	1160
Tumbalalá	0.0241103	1195
Tupari	0.0561029	204
Tupari	0.0279621	338
Tupari	0.135844	378
Tupari	0.0443263	433
Tupari	0.0401215	517
Tupinambá	0.0601902	3500
Tupinambá	-0.00255377	4729
Tupinambá	0.0824241	4669
Tupiniquim	0.044972	884
Tupiniquim	0.0379342	1386
Tupiniquim	0.0496533	1950
Tupiniquim	0.020363	2901
Turiwara	0.0538479	39
Tuxá	0.0803181	929
Tuxá	0.125614	1630
Tuxá	-0.151534	3927
Tuxá	-0.0573371	2142
Tuyuka	-0.0239153	570
Tuyuka	0.00381696	518
Tuyuka	0.0374391	530
Tuyuka	0.0825472	593
Tuyuka	0.0267958	825
Umutina	-0.00587106	400
Umutina	-0.0763576	300
Umutina	-0.0248516	120
Umutina	-0.791205	73
Umutina	0.0622927	15
Umutina	-0.402345	160
Umutina	-0.0135317	107
Umutina	0.0215111	100
Umutina	0.164426	124
Umutina	0.0422708	392
Umutina	0.0292185	445
Uru-Eu-Wau-Wau	-0.0860687	250
Uru-Eu-Wau-Wau	0.123781	89
Uru-Eu-Wau-Wau	0.0831764	114
Uru-Eu-Wau-Wau	0.00626961	159
Uru-Eu-Wau-Wau	0.0243951	160
Uru-Eu-Wau-Wau	0.0118345	168
Uru-Eu-Wau-Wau	-0.176876	170
Uru-Eu-Wau-Wau	0.0349405	100
Uru-Eu-Wau-Wau	0.0168131	115
Uru-Eu-Wau-Wau	0.00533379	123
Waimiri-Atroari_1	0.0332991	400
Waimiri-Atroari_1	0.0635128	505
Waimiri-Atroari_1	0.0534023	611
Waimiri-Atroari_1	0.0770753	798
Waimiri-Atroari_1	0.0462062	931
Waimiri-Atroari_1	0.0449468	1120
Waimiri-Atroari_1	0.0438321	2009
Waiwai	0.0584808	705
Waiwai	0.0732858	2020
Waiwai	-0.0169374	2914
Waiwai	0.0121371	2502
Wajãpi	0.0594017	151
Wajãpi	0.0538153	308
Wajãpi	0.0432627	343
Wajãpi	0.0410487	374
Wajãpi	0.0146702	406
Wajãpi	0.0748012	412
Wajãpi	0.0187867	444
Wajãpi	0.027433	461
Wajãpi	0.0674859	487
Wajãpi	0.00764822	521
Wajãpi	0.0605041	525
Wajãpi	0.048527	905
Wajãpi	0.0501927	950
Wajãpi	0.0463009	1221
Wajuru	0.151806	183
Wajuru	0.0380341	213
Wanana	-0.00637876	506
Wanana	-0.0285685	487
Wanana	0.124328	447
Wapixana	-0.0455804	6000
Wapixana	0.0437274	5000
Wapixana	0.0092635	6500
Wapixana	0.0561539	7000
Wapixana	0.046711	7832
Wapixana	0.0300895	9441
Warekena	0.00517105	476
Warekena	0.061955	491
Warekena	0.0239403	806
Warekena	0.0395423	887
Wari_	0.0467792	2721
Wari_	0.0200233	3956
Wassu	0.0341283	1220
Wassu	0.0187983	1447
Wassu	0.0209184	1560
Wassu	0.0272521	1806
Wauja	0.0519392	130
Wauja	0.0473566	187
Wauja	0.0355774	226
Wauja	0.0576731	270
Wauja	0.061179	321
Wauja	-0.000488401	410
Wauja	0.092618	409
Wauja	0.0364482	540
Wayana	0.0259949	281
Wayana	-0.0521883	415
Wayana	0.0135168	288
Wayana	0.0197575	304
Wayana	0.0213663	329
Witoto	-0.247581	5939
Witoto	0.02326	42
Witoto	0.161657	44
Xakriabá	0.0237219	4000
Xakriabá	0.0093585	4952
Xakriabá	0.0546308	5093
Xakriabá	0.0408175	6000
Xakriabá	0.045526	7665
Xakriabá	-0.00910802	9196
Xavante	0.057309	1100
Xavante	0.0647088	1465
Xavante	0.0544828	2160
Xavante	0.00642471	3340
Xavante	0.0863611	3405
Xavante	0.0402053	4412
Xavante	0.0705697	4593
Xavante	0.0255471	6091
Xavante	-0.00105746	7100
Xavante	0.183232	7085
Xavante	-0.0312365	10221
Xavante	0.0391766	9602
Xavante	0.0564373	11231
Xavante	0.0469477	13303
Xavante	0.0456076	15315
Xavante	0.0318914	18380
Xerente	-0.00658867	2200
Xerente	-0.0363115	1360
Xerente	0.0395783	330
Xerente	0.097078	700
Xerente	0.054173	850
Xerente	0.0458103	1000
Xerente	0.0579971	1814
Xerente	0.0401866	2569
Xerente	0.037767	3017
Xerente	0.0203204	3509
Xetá	0.296863	8
Xetá	-0.0275301	86
Xetá	0	69
Xikrin Kayapó	0.0534313	472
Xikrin Kayapó	0.0407021	1052
Xikrin Kayapó	0.0757078	1343
Xikrin Kayapó	0.022072	1818
Xilixana	0.00857194	96
Xilixana	0	121
Xilixana	0.00691379	121
Xilixana	0.0486818	127
Xilixana	0.0509476	162
Xilixana	0.045964	209
Xilixana	0.0296315	263
Xilixana	0.0224397	305
Xipaia	1.40877	44
Xipaia	0.0664225	180
Xipaia	0	595
Xipaia	-0.279678	595
Xipaia	0.180619	84
Xipaia	0.0552509	173
Xokleng	-0.0737792	400
Xokleng	0.0128667	106
Xokleng	0.0747384	160
Xokleng	0.0905303	529
Xokleng	0.00875735	634
Xokleng	0.045954	723
Xokleng	0.0264136	757
Xokleng	0.122786	887
Xokleng	0.0215729	1853
Xokleng	0.0106275	2020
Xokó	0.0197733	250
Xokó	0.0235777	364
Xokó	-0.0406297	400
Xukuru	0.0958021	3254
Xukuru	0.0505444	6363
Xukuru	0.150487	9064
Xukuru	0.0472085	10536
Xukuru Kariri	0.0257323	1520
Xukuru Kariri	0.0376478	1820
Xukuru Kariri	0.0245806	2652
Xukuru Kariri	-0.171923	2926
Xukuru Kariri	0.0241143	1471
Yaminawa	0.166244	324
Yaminawa	-0.00961568	630
Yaminawa	0.0463733	618
Yaminawa	0.10437	855
Yaminawa	0.0283734	1298
Yanomami	0.0257143	9000
Yanomami	0.0120275	9975
Yanomami	0.0272043	11386
Yanomami	0.0488208	11700
Yanomami	0.00669172	15682
Yanomami	0.0606246	16000
Yanomami	0.128859	17000
Yanomami	0.0401327	19338
Yanomami	0.0423935	24603
Yanomami	0.0316146	26780
Yawalapiti	-0.0188881	28
Yawalapiti	0.0549662	25
Yawalapiti	0.0384013	41
Yawalapiti	0.0812097	65
Yawalapiti	0.00606127	135
Yawalapiti	0.0329913	140
Yawalapiti	0.0162848	208
Yawalapiti	-0.0705643	222
Yawalapiti	0.172829	156
Yawalapiti	0.0274995	262
Yawanawá	0.0502629	196
Yawanawá	-0.182322	324
Yawanawá	0.170275	270
Yawanawá	0.15862	450
Yawanawá	-0.0249407	618
Yawanawá	0.0103788	519
Yawanawá	0.107303	541
Yawanawá	0.00357157	831
Yekuana	0.0607739	125
Yekuana	0.0861482	180
Yekuana	0.00912898	426
Yekuana	0.0575841	471
Yekuana	0.00910697	593
Yekuana	0.10194	615
Yudjá	-0.0548235	2000
Yudjá	-0.0239735	200
Yudjá	-0.0529696	150
Yudjá	-0.0100096	52
Yudjá	0.02733	37
Yudjá	-0.00602439	84
Yudjá	0.0648452	82
Yudjá	0.0563905	121
Yudjá	0.162158	201
Yudjá	0.0528046	278
Yudjá	-0.00986043	362
Yudjá	0.23193	348
Yudjá	0.0127567	880
Zo_é	0.189869	110
Zo_é	0.0190759	133
Zo_é	0.0304538	152
Zo_é	0.0527182	177
Zo_é	0.023633	256
Zo_é	0.0218658	295
Zo_é	0.0165152	315
Zoró	-0.231049	350
Zoró	-0.140905	175
Zoró	0.0704527	152
Zoró	-0.0348873	175
Zoró	0.137959	169
Zoró	0.042	194
Zoró	-0.0535408	211
Zoró	0.0861777	200
Zoró	0.027855	218
Zoró	0.0654256	237
Zoró	0.0344014	400
Zoró	0.0570093	414
Zoró	0.0505615	464
Zoró	0.0518462	540
Zoró	0.021245	599
Zoró	0.0322302	625
Zoró	0.016926	711
Zuruahã	0.00806469	123
Zuruahã	0.0149479	125
Zuruahã	-0.0575699	143
Zuruahã	0.000670919	135
Zuruahã	0.0143907	136
