# Supplementary material for: Demographic synchrony increases volatility and extinction risk in human populations
Source: Camb Prism Extinct. 2026 May 5;4:e8. doi: 10.1017/ext.2026.10013 (PMC13430546; doi:10.1017/ext.2026.10013)
Supplement: Hamilton and Walker supplementary material [file S2755095826100138sup001.zip › NA_data.xlsx]

## Sheet: Sheet1
Name	Family	State	State_1	N	D	A_h	A_km	lnD	lnN	lnA
Machineri	Aruak	AC	AC	459	0.183673	2499	24.99	2.91057	6.12905	3.21848
Shanenawa	Pano	AC	AC	178	1.12484	158.244	1.58244	4.72281	5.18178	0.458969
Poyanawa	Pano	AC	AC	403	2.00498	201	2.01	5.3008	5.99894	0.698135
Arara	Pano	AC	AC	200	0.722022	277	2.77	4.27947	5.29832	1.01885
Yawanawá	Pano	AC	AC	618	0.516685	1196.09	11.9609	3.94485	6.42649	2.48164
Katukina	Pano	AC/AM	AC	318	0.972477	327	3.27	4.57726	5.76205	1.18479
Kulina Madihá	Arawá	AC/AM_Peru	AC	2537	0.278436	9111.61	91.1161	3.3266	7.83874	4.51213
Ashaninka	Aruák	AC_(Peru)	AC	813	0.364679	2229.36	22.2936	3.59643	6.70073	3.1043
Kaxinawá	Pano	AC_Peru	AC	1400	0.642721	2178.24	21.7824	4.16313	7.24423	3.0811
Yaminawa	Pano	AC_Peru_Bolívia	AC	618	0.642721	961.536	9.61536	4.16313	6.42649	2.26336
Banawá	Arawá	AM	AM	100	0.269762	370.698	3.70698	3.29495	4.60517	1.31022
Jarawara	Arawá	AM	AM	197	0.102512	1921.73	19.2173	2.32739	5.2832	2.95581
Paumari	Arawá	AM	AM	870	0.393363	2211.7	22.117	3.67215	6.76849	3.09635
Zuruahã	Arawá	AM	AM	135	0.0598076	2257.24	22.5724	1.78855	4.90527	3.11673
Deni	Arawá	AM	AM	736	0.064126	11477.4	114.774	1.85826	6.60123	4.74297
Jamamadi	Arawá	AM	AM	800	0.0326264	24520	245.2	1.18254	6.68461	5.50207
Apurinã	Aruák	AM	AM	2779	0.452991	6134.77	61.3477	3.81329	7.92985	4.11656
Tenharim	Kagwahiva, da família Tupi-Guarani	AM	AM	585	0.0924623	6326.9	63.269	2.22422	6.37161	4.1474
Tsohom Djapá	Katukina	AM	AM	100	0.0464917	2150.92	21.5092	1.53669	4.60517	3.06848
Kanamari	Katukina	AM	AM	1327	0.206568	6424.04	64.2404	3.02804	7.19068	4.16263
Pirahã	Mura	AM	AM	360	0.0403575	8920.29	89.2029	1.39519	5.8861	4.49091
Kulina Pano	Pano	AM	AM	20	0.0464917	430.184	4.30184	1.53669	2.99573	1.45904
Matis	Pano	AM	AM	239	0.0464917	5140.7	51.407	1.53669	5.47646	3.93977
Korubo	Pano	AM	AM	250	0.0464917	5377.3	53.773	1.53669	5.52146	3.98477
Marubo	Pano	AM	AM	1043	0.0464917	22434.1	224.341	1.53669	6.94986	5.41317
Ticuna	Ticuna	AM	AM	32613	2.10153	15518.7	155.187	5.34784	10.3925	5.04463
Mirity-Tapuya	Tukano	AM	AM	95	0.202845	468.337	4.68337	3.00986	4.55388	1.54402
Arapaso	Tukano	AM	AM	328	0.202845	1617	16.17	3.00986	5.79301	2.78315
Juma	Tupi-Guarani	AM	AM	5	1.33308	3.75071	0.0375071	4.89266	1.60944	-3.28322
Kambeba	Tupi-Guarani	AM	AM	156	6.75	23.1111	0.231111	6.51471	5.04986	-1.46486
Parintintin	Tupi-Guarani	AM	AM	156	0.034965	4461.6	44.616	1.25176	5.04986	3.79809
Torá	Txapakura	AM	AM	51	0.203557	250.544	2.50544	3.01336	3.93183	0.918463
Sateré-Mawé	Mawé	AM/PA	AM	7134	0.904756	7885	78.85	4.50508	8.87263	4.36755
Kaxarari	Pano	AM/RO	AM	269	0.130226	2065.64	20.6564	2.56669	5.59471	3.02802
Kuripako	Aruak	AM_Colômbia	AM	1115	0.202845	5496.8	54.968	3.00986	7.01661	4.00675
Tariana	Aruak	AM_Colômbia	AM	1914	0.202845	9435.76	94.3576	3.00986	7.55695	4.54709
Miranha	Bora	AM_Colômbia	AM	613	1.01102	606.319	6.06319	4.61613	6.41836	1.80224
Maku (subgrupos Yuhupde, Hupdá, Nadöb, Dow, Cacua e Nucak)(4)	Maku	AM_Colômbia	AM	2548	0.0445841	57150.4	571.504	1.49479	7.84306	6.34827
Bará	Tukano	AM_Colômbia	AM	39	0.202845	192.265	1.92265	3.00986	3.66356	0.653703
Karapanã	Tukano	AM_Colômbia	AM	42	0.202845	207.054	2.07054	3.00986	3.73767	0.727811
Barasana	Tukano	AM_Colômbia	AM	61	0.202845	300.722	3.00722	3.00986	4.11087	1.10101
Makuna	Tukano	AM_Colômbia	AM	168	0.202845	828.217	8.28217	3.00986	5.12396	2.11411
Kubeo	Tukano	AM_Colômbia	AM	287	0.202845	1414.87	14.1487	3.00986	5.65948	2.64962
Wanana	Tukano	AM_Colômbia	AM	447	0.202845	2203.65	22.0365	3.00986	6.10256	3.0927
Tuyuka	Tukano	AM_Colômbia	AM	593	0.202845	2923.41	29.2341	3.00986	6.38519	3.37534
Pira-tapuya	Tukano	AM_Colômbia	AM	1004	0.202845	4949.58	49.4958	3.00986	6.91175	3.90189
Desana	Tukano	AM_Colômbia	AM	1531	0.202845	7547.62	75.4762	3.00986	7.33368	4.32382
Tukano	Tukano	AM_Colômbia	AM	4604	0.202845	22697.1	226.971	3.00986	8.43468	5.42482
Baniwa	Aruak	AM_Colômbia_Venezuela	AM	5141	0.202845	25344.4	253.444	3.00986	8.545	5.53514
Matsé	Pano	AM_Peru	AM	829	0.0464917	17831.1	178.311	1.53669	6.72022	5.18353
Kocama	Tupi-Guarani	AM_Peru_Colômbia	AM	320	0.520619	614.653	6.14653	3.95243	5.76832	1.81589
Warekena	Aruak	AM_Venezuela	AM	491	0.202845	2420.56	24.2056	3.00986	6.19644	3.18659
Baré	Nheengatu	AM_Venezuela	AM	2790	0.202845	13754.3	137.543	3.00986	7.9338	4.92394
Karipuna do Amapá	Creoulo Francês	AP	AP	1708	0.803812	2124.88	21.2488	4.38678	7.44308	3.0563
Galibi Marworno	Kheuol (língua creoula, patois)	AP	AP	1764	0.779456	2263.12	22.6312	4.35601	7.47534	3.11933
Palikur	Aruak	AP_Guiana_Francesa	AP	918	0.779456	1177.75	11.7775	4.35601	6.8222	2.46619
Wajãpi	Tupi-Guarani	AP_Guiana_Francesa	AP	525	0.0864909	6070	60.7	2.15745	6.2634	4.10594
Gavião	Gavião.	MA	MA	473	1.7524	269.915	2.69915	5.16616	6.1591	0.992937
Kanela Apaniekra	Jê	MA	MA	458	0.576101	795	7.95	4.0537	6.12687	2.07317
Kanela Rankokamekra	Jê	MA	MA	1387	1.10783	1252	12.52	4.70757	7.2349	2.52733
Krikati	Jê	MA	MA	682	0.424658	1606	16.06	3.7487	6.52503	2.77633
Kaapor	Tupi-Guarani	MA	MA	800	0.329403	2428.63	24.2863	3.4947	6.68461	3.18991
Guajá	Tupi-Guarani	MA	MA	326	0.0340964	9561.11	95.6111	1.22661	5.7869	4.56029
Guajajara	Tupi-Guarani	MA	MA	13100	1.00992	12971.3	129.713	4.61504	9.48037	4.86533
Xakriabá	Jê	MG	MG	6000	11.2354	534.026	5.34026	7.02424	8.69951	1.67527
Krenak	Krenak	MG	MG	150	2.875	52.1739	0.521739	5.66122	5.01064	-0.650588
Maxakali	Maxakali	MG	MG	895	16.8868	53	0.53	7.4317	6.79682	-0.634878
Terena	Aruak	MS	MS	15795	0.295636	53427.2	534.272	3.38654	9.66745	6.2809
Kadiweu	Guaikuru	MS	MS	1592	0.295636	5385	53.85	3.38654	7.37275	3.9862
Guató	Guató	MS	MS	382	3.50459	109	1.09	5.85924	5.94542	0.0861777
Ofaié	Ofaié	MS	MS	62	3.05263	20.3103	0.203103	5.72117	4.12713	-1.59404
Chamacoco	Samuko	MS_Paraguai	MS	40	0.295636	135.302	1.35302	3.38654	3.68888	0.302335
Mehinako	Aruak	MT	MT	199	0.140235	1419.05	14.1905	2.64073	5.2933	2.65257
Yawalapiti	Aruak	MT	MT	208	0.140235	1483.23	14.8323	2.64073	5.33754	2.69681
Wauja	Aruak	MT	MT	321	0.140235	2289.02	22.8902	2.64073	5.77144	3.13071
Pareci	Aruak	MT	MT	1293	0.0870725	14849.7	148.497	2.16416	7.16472	5.00056
Enawenê-Nawê	Aruák	MT	MT	320	0.0431209	7421	74.21	1.46142	5.76832	4.3069
Aweti	Aweti	MT	MT	138	0.140235	984.065	9.84065	2.64073	4.92725	2.28652
Umutina	Bororo	MT	MT	124	1.04626	118.517	1.18517	4.6504	4.82028	0.169886
Bororo	Bororo	MT	MT	1024	0.698891	1465.18	14.6518	4.24691	6.93147	2.68456
Kuikuro	Carib	MT	MT	450	0.140235	3208.91	32.0891	2.64073	6.10925	3.46852
Iranxe	Iranxe	MT	MT	326	0.475877	685.051	6.85051	3.86257	5.7869	1.92432
Menki	Iranxe	MT	MT	250	0.165605	1509.62	15.0962	2.80702	5.52146	2.71444
Suiá	Jê	MT	MT	334	0.140235	2381.72	23.8172	2.64073	5.81114	3.17041
Xavante	Jê	MT	MT	9602	0.583185	16464.8	164.648	4.06592	9.16973	5.10381
Nahukuá	Karib	MT	MT	105	0.140235	748.745	7.48745	2.64073	4.65396	2.01323
Matipu	Karib	MT	MT	119	0.140235	848.578	8.48578	2.64073	4.77912	2.13839
Ikpeng	Karib	MT	MT	319	0.140235	2274.76	22.7476	2.64073	5.76519	3.12446
Bakairi	Karíb	MT	MT	950	0.906089	1048.46	10.4846	4.50655	6.85646	2.34991
Kalapalo	Karíb	MT	MT	417	0.140235	2973.59	29.7359	2.64073	6.03309	3.39235
Zoró	Mondé	MT	MT	414	0.112423	3682.53	36.8253	2.41968	6.02587	3.60619
Rikbaktsa	Rikbaktsa	MT	MT	909	0.863579	1052.6	10.526	4.4585	6.81235	2.35384
Trumai	Trumai	MT	MT	120	0.140235	855.709	8.55709	2.64073	4.78749	2.14676
Tapirapé	Tupi-Guarani	MT	MT	501	0.316217	1584.35	15.8435	3.45384	6.21661	2.76276
Apiaká	Tupi-Guarani	MT	MT	192	0.0778388	2466.64	24.6664	2.05206	5.2575	3.20544
Kamaiurá	Tupi-Guarani	MT	MT	355	0.140235	2531.47	25.3147	2.64073	5.87212	3.23139
Panará	Jê	MT/PA	MT	250	0.0408081	6126.24	61.2624	1.4063	5.52146	4.11517
Kayapó (subgrupos Gorotire, A'ukre, Kikretun, Mekrãnoti, Kuben-Kran-Ken, Kokraimoro, Metuktire, Xikrin e Kararaô(4)	Jê	MT/PA	MT	7096	0.0133691	530774	5307.74	0.290365	8.86729	8.57692
Nambikwara (subgrupos Nambikwara do Campo Nambikwara do Norte Nambikwara do Sul)(4)	Nambikwara Nambikwara Nambikwara	MT/RO	MT	1145	0.0673978	16988.7	169.887	1.90803	7.04316	5.13513
Karajá	Karajá	MT/TO/PA	MT	1900	2.14035	887.705	8.87705	5.36614	7.54961	2.18347
Xipaia	Juruna	PA	PA	595	0.466667	1275	12.75	3.84303	6.38856	2.54553
Katxuyana	Karib	PA	PA	69	0.226394	304.779	3.04779	3.11969	4.23411	1.11442
Arara	Karíb	PA	PA	165	0.0521898	3161.54	31.6154	1.6523	5.10595	3.45364
Tiriyó (subgrupos Tsikuyana e Kah'yana)(4)	Karíb	PA	PA	939	0.043633	21520.4	215.204	1.47323	6.84482	5.37159
Aparai	Karíb	PA	PA	415	0.0112059	37034.1	370.341	0.113854	6.02828	5.91442
Xikrin	Kayapó, da família Jê	PA	PA	1052	6.66464	157.848	1.57848	6.50199	6.95845	0.456462
Kuruaya	Munduruku	PA	PA	115	0.466667	246.429	2.46429	3.84303	4.74493	0.901902
Munduruku	Munduruku	PA	PA	10065	0.247242	40709	407.09	3.20778	9.21682	6.00903
Gavião	Timbira Oriental	PA	PA	414	0.5408	765.533	7.65533	3.99046	6.02587	2.0354
Paracanã, Apiterewa	Tupi Guarani	PA	PA	900	0.0560186	16066.1	160.661	1.7231	6.80239	5.0793
Turiwara	Tupi-Guarani	PA	PA	60	5.5814	10.75	0.1075	6.32461	4.09434	-2.23026
Anambé	Tupi-Guarani	PA	PA	132	1.67089	79	0.79	5.11852	4.8828	-0.235722
Suruí	Tupi-Guarani	PA	PA	289	0.703422	410.849	4.10849	4.25337	5.66643	1.41305
Asurini do Tocantins	Tupi-Guarani	PA	PA	303	0.155617	1947.09	19.4709	2.74481	5.71373	2.96892
Amanayé	Tupi-Guarani	PA	PA	192	0.0766284	2505.6	25.056	2.03638	5.2575	3.22111
Asurini do Xingu	Tupi-Guarani	PA	PA	106	0.023496	4511.41	45.1141	0.854245	4.66344	3.80919
Zo'é	Tupi-Guarani	PA	PA	152	0.0285256	5328.54	53.2854	1.04822	5.02388	3.97566
Araweté	Tupi-Guarani	PA	PA	293	0.0295462	9916.68	99.1668	1.08337	5.68017	4.5968
Tembé	Tupi-Guarani	PA/MA	PA	820	0.343571	2386.69	23.8669	3.53681	6.7093	3.17249
Yudjá	Juruna	PA/MT	PA	278	0.140235	1982.39	19.8239	2.64073	5.62762	2.98689
Hyskariana	Hyskariana.	PA/RR	PA	308	0.226394	1360.46	13.6046	3.11969	5.7301	2.61041
Wayana(3)	Karib	PA_Suriname_Guiana_Francesa	PA	415	0.043633	9511.14	95.1114	1.47323	6.02828	4.55505
Fulni-ô	Yatê	PE	PE	2930	25.4783	115	1.15	7.843	7.98276	0.139762
Aikanã	Aikanã	RO	RO	180	0.144082	1249.29	12.4929	2.6678	5.19296	2.52516
Akunsu	Akuntsu.	RO	RO	6	0.0215264	278.727	2.78727	0.766696	1.79176	1.02506
Karitiana	Arikém	RO	RO	320	0.245262	1304.73	13.0473	3.19974	5.76832	2.56858
Arikapu	Jaboti	RO	RO	19	0.135536	140.184	1.40184	2.60665	2.94444	0.337788
Jabuti	Jaboti	RO	RO	123	0.135536	907.509	9.07509	2.60665	4.81218	2.20553
Kanoê	Kanoê	RO	RO	95	0.0215264	4413.18	44.1318	0.766696	4.55388	3.78718
Kwazá	Kwazá	RO	RO	25	0.109756	227.778	2.27778	2.39568	3.21888	0.8232
Aruá	Mondé	RO	RO	58	0.135536	427.931	4.27931	2.60665	4.06044	1.45379
Gavião	Mondé	RO	RO	436	0.29973	1454.64	14.5464	3.4003	6.07764	2.67734
Paiter	Mondé	RO	RO	920	0.24405	3769.72	37.6972	3.19479	6.82437	3.62959
Ajuru	Tupari	RO	RO	77	0.351468	219.081	2.19081	3.55953	4.34381	0.784272
Sakurabiat	Tupari	RO	RO	66	0.127323	518.365	5.18365	2.54415	4.18965	1.64551
Macurap	Tupari	RO	RO	267	0.135536	1969.96	19.6996	2.60665	5.58725	2.9806
Tupari	Tupari	RO	RO	338	0.135536	2493.81	24.9381	2.60665	5.82305	3.2164
Karipuna	Tupi-Guarani	RO	RO	21	0.0130804	1605.45	16.0545	0.268533	3.04452	2.77599
Amondawa	Tupi-Guarani	RO	RO	83	0.00851588	9746.5	97.465	-0.160652	4.41884	4.57949
Uru-Eu-Wau-Wau	Tupi-Guarani	RO	RO	170	0.00664132	25597.3	255.973	-0.409275	5.1358	5.54507
Pakaa Nova	Txapakurat	RO	RO	1930	0.310111	6223.58	62.2358	3.43434	7.56528	4.13093
Cinta Larga	Tupi Mondé	RO_/_MT	RO	1300	0.0308728	42108.3	421.083	1.12729	7.17012	6.04283
Patamona	Karib	RR	RR	50	0.729211	68.5672	0.685672	4.28938	3.91202	-0.377355
Waimiri-Atroari	Karib	RR/AM	RR	931	0.0308595	30169	301.69	1.12686	6.83626	5.7094
Wai Wai(subgrupos Karafawyana, Xereu, Katuena e Mawayana)(4)	Karib	RR/AM/PA_Guiana	RR	2020	0.0276543	73044.6	730.446	1.0172	7.61085	6.59366
Yanomami	Yanomami Yanomami Yanomami Yanomami	RR/AM_Venezuela	RR	11700	0.117807	99315.1	993.151	2.46646	9.36734	6.90088
Wapixana	Aruak	RR_Guiana	RR	6500	0.932447	6970.91	69.7091	4.53523	8.77956	4.24433
Makuxi	Karib	RR_Guiana	RR	19000	1.06721	17803.4	178.034	4.67022	9.85219	5.18198
Ingarikó	Karíb	RR_Guiana_Venezuela	RR	675	0.729211	925.658	9.25658	4.28938	6.51471	2.22533
Taurepang	Karib	RR_Venezuela	RR	532	0.41324	1287.39	12.8739	3.72144	6.27664	2.5552
Yekuana	Karib	RR_Venezuela	RR	426	0.117807	3616.09	36.1609	2.46646	6.05444	3.58798
Xokleng	Jê	SC	SC	757	6.46438	117.103	1.17103	6.47148	6.62936	0.157886
Apinayé	Jê	TO	TO	1262	0.697674	1808.87	18.0887	4.24517	7.14045	2.89529
Xerente	Jê	TO	TO	1814	0.990175	1832	18.32	4.5953	7.50329	2.90799
Javaé	Karajá	TO	TO	919	0.133372	6890.51	68.9051	2.59056	6.82329	4.23273
Krahô	Timbira oriental	TO	TO	1790	0.591736	3025	30.25	4.08047	7.48997	3.4095
Avá-Canoeiro	Tupi-Guarani	TO/_GO	TO	16	0.0421053	380	3.8	1.43759	2.77259	1.335
canamanti				162	0.102512	1580.31	15.8031	2.32739	5.0876	2.76021
Caxuiana				69	0.0436326	1581.39	15.8139	1.47322	4.23411	2.76089
Caiabi, Kaiabi				747	0.140235	5326.79	53.2679	2.64073	6.61607	3.97533
