# Supplementary material for: Demographic synchrony increases volatility and extinction risk in human populations
Source: Camb Prism Extinct. 2026 May 5;4:e8. doi: 10.1017/ext.2026.10013 (PMC13430546; doi:10.1017/ext.2026.10013)
Supplement: Hamilton and Walker supplementary material [file S2755095826100138sup001.zip › Nt_data.xlsx]

## Sheet: Sheet1
Name	t	N	lnN	r	t_s	r_s
Waimiri-Atroari	1984	114	4.7362	0.052821	2.64575	1.91886
Waimiri-Atroari	1991	165	5.10595	0.0851156	1.73205	3.08133
Waimiri-Atroari	1994	213	5.36129	0.0496359	2.23607	2.49976
Waimiri-Atroari	1999	273	5.60947	0.100835	1.41421	4.09712
Waimiri-Atroari	2001	334	5.81114
Aikanã	1983	108	4.68213	-0.047896	2.23607	1.96148
Aikanã	1988	85	4.44265	0.103162	2.64575	1.94239
Aikanã	1995	175	5.16479	0.00281709	3.16228	1.63295
Aikanã	2005	180	5.19296	0.0720005	2.23607	2.47427
Aikanã	2010	258	5.55296	0.0762434	2	2.92097
Aikanã	2014	350	5.85793
Ajuru	1990	38	3.63759	0.0642018	3.31662	1.29512
Ajuru	2001	77	4.34381	0.0398979	2.23607	2.01066
Ajuru	2006	94	4.54329
Akunsu	1998	7	1.94591	-0.0220215	2.64575	0.529047
Akunsu	2005	6	1.79176	0	1.41421	1.01614
Akunsu	2007	6	1.79176	-0.0911608	1.41421	0.82429
Akunsu	2009	5	1.60944	0	1	1.221
Akunsu	2010	5	1.60944	-0.0371906	2.44949	0.3558
Akunsu	2016	4	1.38629	-0.095894	1.73205	0.276281
Akunsu	2019	3	1.09861	0.287682	1	1.06519
Akunsu	2020	4	1.38629
Amanayé	1990	66	4.18965	0.105737	3.16228	1.6522
Amanayé	2000	190	5.24702	0.0104713	1	5.22979
Amanayé	2001	192	5.2575	-0.791587	1	4.40357
Amanayé	2002	87	4.46591	0.0539915	2.82843	1.71966
Amanayé	2010	134	4.89784	0.0709859	2	2.57694
Amanayé	2014	178	5.18178	-0.00757608	1.73205	2.96113
Amanayé	2017	174	5.15906
Amondawa	2000	80	4.38203	0.0122713	1.73205	2.5199
Amondawa	2003	83	4.41884	0.036284	2.64575	1.75022
Amondawa	2010	107	4.67283	0.0408633	2	2.39925
Amondawa	2014	126	4.83628	0.00392175	2.44949	1.96841
Amondawa	2020	129	4.85981
Anambé	1940	60	4.09434	-0.00197753	6.63325	0.592466
Anambé	1984	55	4.00733	0.0646627	3.16228	1.45941
Anambé	1994	105	4.65396	0.0583621	1.41421	3.34493
Anambé	1996	118	4.77068	0.108331	2	2.58872
Anambé	2000	182	5.20401	0.00163491	3.16228	1.6418
Anambé	2010	185	5.22036	-0.0347379	2	2.52422
Anambé	2014	161	5.0814	0.0204337	2.44949	2.11297
Anambé	2020	182	5.20401
Aparai	1998	415	6.02828	-0.0336721	2.82843	2.02929
Aparai	2006	317	5.7589	0.0568876	2	2.98594
Aparai	2010	398	5.98645	0.0639428	2	3.11525
Aparai	2014	514	6.24222	0.0383538	2.44949	2.63837
Aparai	2020	647	6.47235
Apiaká	1850	2700	7.90101	-0.0715366	7.87401	0.404136
Apiaká	1912	32	3.46574	0.0120749	8.12404	0.51854
Apiaká	1978	71	4.26268	-0.051906	2.44949	1.57817
Apiaká	1984	52	3.95124	0.0950908	2.44949	1.82809
Apiaká	1990	92	4.52179	0.0668824	3.31662	1.57801
Apiaká	2001	192	5.2575	0.206282	2.82843	2.4404
Apiaká	2009	1000	6.90776	-0.0325038	2.23607	3.01291
Apiaká	2014	850	6.74524	0.0352182	2.44949	2.83737
Apiaká	2020	1050	6.95655
Apinayé	1850	4200	8.34284	-0.0824375	3	2.53224
Apinayé	1859	2000	7.6009	-0.0423536	6.16441	0.968832
Apinayé	1897	400	5.99146	-0.0338217	5.38516	0.922882
Apinayé	1926	150	5.01064	0	1.41421	3.51903
Apinayé	1928	150	5.01064	0.013404	6.245	0.882848
Apinayé	1967	253	5.53339	0.0363764	3.16228	1.86
Apinayé	1977	364	5.89715	0.0420979	1.73205	3.46934
Apinayé	1980	413	6.02345	0.0609382	2	3.12785
Apinayé	1984	527	6.2672	0.0696252	1	6.32567
Apinayé	1985	565	6.33683	0.059911	2	3.2838
Apinayé	1989	718	6.57647	0.0207061	2	3.32541
Apinayé	1993	780	6.65929	0.0682885	2	3.46296
Apinayé	1997	1025	6.93245	-0.0173715	1.41421	4.87245
Apinayé	1999	990	6.8977	0.060687	2	3.56749
Apinayé	2003	1262	7.14045	0.0630989	1.73205	4.22912
Apinayé	2006	1525	7.32975	0.0478921	2	3.75867
Apinayé	2010	1847	7.52132	0.052324	2	3.86365
Apinayé	2014	2277	7.73061	0.0283371	2.44949	3.22425
Apinayé	2020	2699	7.90064
Apurinã	1983	1300	7.17012	0.0959069	2.82843	2.80538
Apurinã	1991	2800	7.93737	-0.139488	2.23607	3.23524
Apurinã	1996	1394	7.23993	0.229971	1.73205	4.57679
Apurinã	1999	2779	7.92985	0.0945882	2	4.15312
Apurinã	2003	4057	8.3082	-0.0733148	1.73205	4.66828
Apurinã	2006	3256	8.08825	0.215764	2	4.47513
Apurinã	2010	7718	8.95131	0.0515918	2	4.57837
Apurinã	2014	9487	9.15768	0.0125344	2.44949	3.76894
Apurinã	2020	10228	9.23288
Arana	2006	54	3.98898	0.475665	2	2.94028
Arana	2010	362	5.89164
Arapaso	1992	317	5.7589	-0.00918655	2.44949	2.32065
Arapaso	1998	300	5.70378	0.0297437	1.73205	3.33447
Arapaso	2001	328	5.79301	0.137717	2	3.16682
Arapaso	2005	569	6.34388	-0.0265652	3	2.03018
Arapaso	2014	448	6.10479
Arapiuns	2008	2204	7.69803	0	2	3.84727
Arapiuns	2012	2204	7.69803
Arara do Para	1983	115	4.74493	0.095885	3.16228	1.79865
Arara do Para	1993	300	5.70378	-0.0861566	2.23607	2.34488
Arara do Para	1998	195	5.273	0.0253178	1	5.2716
Arara do Para	1999	200	5.29832	0.0434002	2.64575	2.10994
Arara do Para	2006	271	5.60212	0.128443	2	3.05172
Arara do Para	2010	453	6.11589	-0.0459117	2	2.95794
Arara do Para	2014	377	5.93225
Arara do Rio Branco (Aripuanã)	1994	150	5.01064	0.0301545	3.31662	1.60346
Arara do Rio Branco (Aripuanã)	2005	209	5.34233	0.00379158	2.23607	2.38628
Arara do Rio Branco (Aripuanã)	2010	213	5.36129	0.0390402	2	2.74784
Arara do Rio Branco (Aripuanã)	2014	249	5.51745
Arara do Rio Amônia	1983	72	4.27667	0.199267	2.23607	2.34824
Arara do Rio Amônia	1988	195	5.273	-0.0238649	2.64575	1.91759
Arara do Rio Amônia	1995	165	5.10595	0.0652095	2.82843	1.98311
Arara do Rio Amônia	2003	278	5.62762	0.040493	3.31662	1.82716
Arara do Rio Amônia	2014	434	6.07304
Arara Shawãdawa	1985	130	4.86753	0.0499491	3.87298	1.44563
Arara Shawãdawa	2000	275	5.61677	0.047091	2	2.89404
Arara Shawãdawa	2004	332	5.80513	0.0712536	3.16228	2.05835
Arara Shawãdawa	2014	677	6.51767
Araweté	1976	188	5.23644	-0.44895	1	4.74287
Araweté	1977	120	4.78749	0.0208605	2.44949	1.99095
Araweté	1983	136	4.91265	0.043183	2.64575	1.96083
Araweté	1990	184	5.21494	0.0446287	2.23607	2.42173
Araweté	1995	230	5.43808	0.0379084	2.23607	2.50791
Araweté	2000	278	5.62762	0.0175172	1.73205	3.26825
Araweté	2003	293	5.68017	0.0486092	1.73205	3.35389
Araweté	2006	339	5.826	0.040113	2	2.98585
Araweté	2010	398	5.98645	0.0399693	2	3.06671
Araweté	2014	467	6.14633	0.032632	2.44949	2.58472
Araweté	2020	568	6.34212			#NUM!
Arikapu	1990	6	1.79176	-0.122068	3	-0.52302
Arikapu	1999	2	0.693147	1.12565	1.41421	2.05575
Arikapu	2001	19	2.94444	0.0845714	2.23607	1.45802
Arikapu	2006	29	3.3673	0.0323029	2	1.69444
Arikapu	2010	33	3.49651	0.0286026	2	1.75582
Arikapu	2014	37	3.61092
Aruá	1990	36	3.58352	-0.255966	2.64575	0.333483
Aruá	1997	6	1.79176	0.567171	2	2.01453
Aruá	2001	58	4.06044	0.0347327	2.23607	1.86643
Aruá	2006	69	4.23411	0.109681	2	2.31623
Aruá	2010	107	4.67283	-0.0323835	2	2.24615
Aruá	2014	94	4.54329	0.0420826	2.44949	1.94225
Aruá	2020	121	4.79579
Ashaninka	1983	235	5.45959	0.0775716	4	1.6735
Ashaninka	1999	813	6.70073	0.0133224	2.23607	3.02299
Ashaninka	2004	869	6.76734	0.0263753	2.44949	2.82464
Ashaninka	2010	1018	6.9256	0.119975	2	3.70064
Ashaninka	2014	1645	7.4055	0.00743065	2.44949	3.03972
Ashaninka	2020	1720	7.45008
Asurini do Tocantins	1953	190	5.24702	-0.528685	1.41421	2.90396
Asurini do Tocantins	1955	66	4.18965	-0.15526	2.44949	1.25838
Asurini do Tocantins	1961	26	3.2581	0.297252	1	3.45764
Asurini do Tocantins	1962	35	3.55535	0.0394816	2.82843	1.34147
Asurini do Tocantins	1970	48	3.8712	0.108431	2.44949	1.82846
Asurini do Tocantins	1976	92	4.52179	0.0354126	2	2.30992
Asurini do Tocantins	1980	106	4.66344	0.0620263	1.41421	3.35724
Asurini do Tocantins	1982	120	4.78749	0.0476551	1.41421	3.42654
Asurini do Tocantins	1984	132	4.8828	0.0615786	2.44949	2.13366
Asurini do Tocantins	1990	191	5.25227	0.0409567	2	2.69624
Asurini do Tocantins	1994	225	5.4161	0.101736	2	2.90345
Asurini do Tocantins	1998	338	5.82305	-0.0273283	2	2.84716
Asurini do Tocantins	2002	303	5.71373	0.0592274	2	2.96783
Asurini do Tocantins	2006	384	5.95064	0.0483858	2	3.06567
Asurini do Tocantins	2010	466	6.14419	0.0396083	2	3.14565
Asurini do Tocantins	2014	546	6.30262	0.0343584	2.44949	2.65334
Asurini do Tocantins	2020	671	6.50877
Asurini do Xingu	1930	150	5.01064	-0.00988939	6.40312	0.711179
Asurini do Xingu	1971	100	4.60517	-0.0594479	3.31662	1.16339
Asurini do Xingu	1982	52	3.95124	0.037054	1.41421	2.79461
Asurini do Xingu	1984	56	4.02535	0.0205379	2.82843	1.45902
Asurini do Xingu	1992	66	4.18965	0.0435057	1.41421	2.98167
Asurini do Xingu	1994	72	4.27667	0.117783	1	4.34021
Asurini do Xingu	1995	81	4.39445	0.0291026	2	2.23068
Asurini do Xingu	1999	91	4.51086	0.0508599	1.73205	2.66733
Asurini do Xingu	2002	106	4.66344	0.0392106	2	2.39097
Asurini do Xingu	2006	124	4.82028	0.0541678	2	2.50258
Asurini do Xingu	2010	154	5.03695	0.0417635	2	2.58797
Asurini do Xingu	2014	182	5.20401	0.0308442	2.44949	2.19026
Asurini do Xingu	2020	219	5.38907
Atikum	1989	2799	7.93702	-0.002021	3.16228	2.5026
Atikum	1999	2743	7.91681	0.108247	2.64575	3.27816
Atikum	2006	5852	8.67454	-0.0303499	2	4.27573
Atikum	2010	5183	8.55314	0.212571	1.41421	6.34784
Atikum	2012	7929	8.97828
Avá-Canoeiro	1985	71	4.26268	-0.162362	3.16228	0.719724
Avá-Canoeiro	1995	14	2.63906	0.0267063	2.23607	1.15933
Avá-Canoeiro	2000	16	2.77259	0	2.44949	1.05422
Avá-Canoeiro	2006	16	2.77259	0.0294458	2	1.36155
Avá-Canoeiro	2010	18	2.89037	0.164252	1.41421	2.18921
Avá-Canoeiro	2012	25	3.21888
Aweti	1924	80	4.38203	-0.0467062	4.58258	0.707745
Aweti	1945	30	3.4012	-0.0295226	3	0.991823
Aweti	1954	23	3.13549	0.0394805	4.12311	0.905734
Aweti	1971	45	3.80666	-0.0171649	3.60555	0.962893
Aweti	1984	36	3.58352	0.152715	2.44949	1.82045
Aweti	1990	90	4.49981	0.00655796	2.23607	2.00486
Aweti	1995	93	4.5326	0.0327099	2	2.30987
Aweti	1999	106	4.66344	0.0879382	1.73205	2.8249
Aweti	2002	138	4.92725	0.0143887	1	4.90581
Aweti	2003	140	4.94164	0	1.73205	2.83231
Aweti	2006	140	4.94164	0.0572104	2	2.571
Aweti	2010	176	5.17048	0.102516	1	5.24613
Aweti	2011	195	5.273	-0.00516806	1.73205	3.01934
Aweti	2014	192	5.2575	0.0234446	2.44949	2.19396
Aweti	2020	221	5.39816
Bakairi	1954	145	4.97673	0.0551079	2.23607	2.33708
Bakairi	1959	191	5.25227	-0.0126873	2.44949	2.10086
Bakairi	1965	177	5.17615	0.0354372	1.41421	3.69068
Bakairi	1967	190	5.24702	0.0104713	1	5.22979
Bakairi	1968	192	5.2575	0.0507723	1	5.2819
Bakairi	1969	202	5.30827	0.0623703	1	5.34564
Bakairi	1970	215	5.37064	0.0229895	1	5.36891
Bakairi	1971	220	5.39363	-0.0609088	1	5.30632
Bakairi	1972	207	5.33272	0.0789273	1	5.38755
Bakairi	1973	224	5.41165	0.013304	1	5.40082
Bakairi	1974	227	5.42495	0.0217874	1	5.42308
Bakairi	1975	232	5.44674	0.00858374	1	5.43177
Bakairi	1976	234	5.45532	0.0042644	1	5.4361
Bakairi	1977	235	5.45959	0.0538432	1	5.49117
Bakairi	1978	248	5.51343	0.0588915	1.41421	3.96775
Bakairi	1980	279	5.63121	0.0282704	1	5.63967
Bakairi	1981	287	5.65948	0.222656	1.41421	4.30775
Bakairi	1983	448	6.10479	0.0488692	2.23607	2.83462
Bakairi	1988	572	6.34914	0.0161713	2.82843	2.28703
Bakairi	1996	651	6.47851	0.125984	1.73205	3.95463
Bakairi	1999	950	6.85646	-0.00614534	2.64575	2.57238
Bakairi	2006	910	6.81344	0.00951834	2.82843	2.43338
Bakairi	2014	982	6.88959
Banawá	1989	80	4.38203	0.202733	1.41421	3.35896
Banawá	1991	120	4.78749	-0.0227902	2.82843	1.61083
Banawá	1999	100	4.60517	0.00142148	2.64575	1.72671
Banawá	2006	101	4.61512	0.111869	2	2.51648
Banawá	2010	158	5.0626	0.0675309	2	2.65398
Banawá	2014	207	5.33272
Baniwa	1992	3174	8.06275	0.0264201	3	2.76617
Baniwa	2001	4026	8.30053	0.244474	1	8.54339
Baniwa	2002	5141	8.545	0.040835	1.73205	5.00334
Baniwa	2005	5811	8.66751	0.0229622	3	2.95765
Baniwa	2014	7145	8.87417
Bará	1988	296	5.69036	-0.617871	2	1.4803
Bará	1992	25	3.21888	0.0494095	3	1.19247
Bará	2001	39	3.66356	-0.15476	2	1.42641
Bará	2005	21	3.04452	0.0396305	3	1.09806
Bará	2014	30	3.4012	0.127664	1.73205	2.13835
Bará	2017	44	3.78419
Barasana	1992	15	2.70805	0.155869	3	1.35515
Barasana	2001	61	4.11087	-0.146128	2	1.69875
Barasana	2005	34	3.52636	0.0534414	3	1.31369
Barasana	2014	55	4.00733
Baré	1992	2170	7.68248	0.0418857	2.44949	3.23783
Baré	1998	2790	7.9338	0.0455506	3.60555	2.36424
Baré	2011	5044	8.52595
Bororo	1850	10000	9.21034	-0.0214805	11.3578	0.565648
Bororo	1979	626	6.43935	0.0268588	2	3.26875
Bororo	1983	697	6.54679	0.0274776	3.74166	1.8508
Bororo	1997	1024	6.93147	0.0341139	3	2.41117
Bororo	2006	1392	7.2385	0.0302427	2	3.67742
Bororo	2010	1571	7.35947	0.0363686	2	3.75044
Bororo	2014	1817	7.50494
Canamanti	1990	150	5.01064	0.00855123	3	1.68539
Canamanti	1999	162	5.0876
Canela Apanyekrá	1929	130	4.86753	0.0111092	6.40312	0.827562
Canela Apanyekrá	1970	205	5.32301	0.0382822	1	5.33598
Canela Apanyekrá	1971	213	5.36129	0.0137021	2	2.69599
Canela Apanyekrá	1975	225	5.4161	0.0214857	3	1.86314
Canela Apanyekrá	1984	273	5.60947	0.0323373	4	1.52864
Canela Apanyekrá	2000	458	6.12687	0.0390601	2.82843	2.27318
Canela Apanyekrá	2008	626	6.43935	0.026107	1.73205	3.75746
Canela Apanyekrá	2011	677	6.51767	0.463334	1	6.97493
Canela Apanyekrá	2012	1076	6.98101
Canela Ramkokamekrá	1936	300	5.70378	0.0132184	4.89898	1.22619
Canela Ramkokamekrá	1960	412	6.02102	0.00589098	3.16228	1.91826
Canela Ramkokamekrá	1970	437	6.07993	0.0301097	2.23607	2.78097
Canela Ramkokamekrá	1975	508	6.23048	0.0416121	2	3.19325
Canela Ramkokamekrá	1979	600	6.39693	0.0438271	2.23607	2.95495
Canela Ramkokamekrá	1984	747	6.61607	0.0281409	2	3.36034
Canela Ramkokamekrá	1988	836	6.72863	0.0411824	3.16228	2.25632
Canela Ramkokamekrá	1998	1262	7.14045	0.0472227	1.41421	5.1122
Canela Ramkokamekrá	2000	1387	7.2349	-0.0367148	1	7.19276
Canela Ramkokamekrá	2001	1337	7.19818	0.0484638	2.64575	2.84743
Canela Ramkokamekrá	2008	1877	7.53743	0.0378967	1.73205	4.4153
Canela Ramkokamekrá	2011	2103	7.65112	0.0336638	1	7.68126
Canela Ramkokamekrá	2012	2175	7.68478
Chiquitano	1995	2000	7.6009	0	2.23607	3.39752
Chiquitano	2000	2000	7.6009	-0.166386	2.44949	2.69126
Chiquitano	2006	737	6.60259	-0.0739154	2.44949	2.5087
Chiquitano	2012	473	6.1591
Cinta Larga	1965	5000	8.51719	-0.173287	2	3.91032
Cinta Larga	1969	2500	7.82405	-0.13412	3.4641	1.78945
Cinta Larga	1981	500	6.21461	0.0209614	3.4641	1.86381
Cinta Larga	1993	643	6.46614	0.088189	2.82843	2.5338
Cinta Larga	2001	1302	7.17166	-0.00076864	1.41421	5.06613
Cinta Larga	2003	1300	7.17012	0.0340929	1.73205	4.19584
Cinta Larga	2006	1440	7.2724	0.02113	2	3.67613
Cinta Larga	2010	1567	7.35692	0.0551789	2	3.78693
Cinta Larga	2014	1954	7.57763
Deni	1983	492	6.19848	0.0122631	3.4641	1.82867
Deni	1995	570	6.34564	0.0389133	2	3.24586
Deni	1999	666	6.50129	0.00896867	1	6.50054
Deni	2000	672	6.51026	0.0454859	1.41421	4.66149
Deni	2002	736	6.60123	0.0432484	2	3.38333
Deni	2006	875	6.77422	0.0899675	2	3.56434
Deni	2010	1254	7.13409	0.0499791	2.23607	3.30023
Deni	2015	1610	7.38399	0.0496823	2.23607	3.41171
Deni	2020	2064	7.6324
Desana	1992	1458	7.28482	0.000684464	2.44949	2.97366
Desana	1998	1464	7.28893	0.0149162	1.73205	4.23134
Desana	2001	1531	7.33368	0.0910882	2	3.84735
Desana	2005	2204	7.69803	-0.0216862	3.4641	2.1458
Desana	2017	1699	7.4378
Enawenê-Nawê	1985	160	5.07517	0.050488	1.41421	3.63952
Enawenê-Nawê	1987	177	5.17615	0.0380618	1.41421	3.69449
Enawenê-Nawê	1989	191	5.25227	0.0591823	1.41421	3.78013
Enawenê-Nawê	1991	215	5.37064	0.0508163	1.41421	3.85334
Enawenê-Nawê	1993	238	5.47227	0.0305594	1.41421	3.89724
Enawenê-Nawê	1995	253	5.53339	0.0469863	2.23607	2.57187
Enawenê-Nawê	2000	320	5.76832	0.0549589	2.44949	2.4842
Enawenê-Nawê	2006	445	6.09807	0.0601299	2	3.16388
Enawenê-Nawê	2010	566	6.33859	0.0659985	2	3.29698
Enawenê-Nawê	2014	737	6.60259	0.0424877	2.44949	2.79672
Enawenê-Nawê	2020	951	6.85751
Fulni-ô	1749	323	5.77765	0.0077952	10.2956	0.640668
Fulni-ô	1855	738	6.60394	-0.109754	2.44949	2.42009
Fulni-ô	1861	382	5.94542	-0.111688	3.4641	1.3117
Fulni-ô	1873	100	4.60517	0.0328457	7	0.886479
Fulni-ô	1922	500	6.21461	0.0216673	4.79583	1.39817
Fulni-ô	1945	823	6.71296	0.142763	1.73205	4.11992
Fulni-ô	1948	1263	7.14125	0.0219953	5.83095	1.35251
Fulni-ô	1982	2668	7.88908	0.00628505	2.64575	2.99735
Fulni-ô	1989	2788	7.93308	0.00496779	3.16228	2.52351
Fulni-ô	1999	2930	7.98276	0.0317411	2.64575	3.10035
Fulni-ô	2006	3659	8.20495	0.0424406	2	4.18641
Fulni-ô	2010	4336	8.37471	0.0195668	2	4.22559
Fulni-ô	2014	4689	8.45297
Galibi do Oiapoque	1982	2000	7.6009	-0.23715	4.24264	0.710758
Galibi do Oiapoque	2000	28	3.3322	0.142908	2.44949	1.68927
Galibi do Oiapoque	2006	66	4.18965	-0.00381687	2	2.05388
Galibi do Oiapoque	2010	65	4.17439	0.0757374	2	2.21437
Galibi do Oiapoque	2014	88	4.47734	0.00376652	1.73205	2.56171
Galibi do Oiapoque	2017	89	4.48864
Galibi Marworno	1984	878	6.77765	0.0391613	3	2.37489
Galibi Marworno	1993	1249	7.1301	0.0374228	2.23607	3.27023
Galibi Marworno	1998	1506	7.31721	0.0874953	1.41421	5.2949
Galibi Marworno	2000	1794	7.4922	0.03225	2.44949	3.13627
Galibi Marworno	2006	2177	7.6857	0.0072436	2	3.85562
Galibi Marworno	2010	2241	7.71468	0.0302254	2	3.91626
Galibi Marworno	2014	2529	7.83558	0.0182703	2.44949	3.24248
Galibi Marworno	2020	2822	7.9452
Gavião (Ikolen)	1984	236	5.46383	0.0844544	2.23607	2.62551
Gavião (Ikolen)	1989	360	5.8861	-0.0405159	3	1.83254
Gavião (Ikolen)	1998	250	5.52146	0.278091	1.41421	4.28853
Gavião (Ikolen)	2000	436	6.07764	0.0162906	2.23607	2.74865
Gavião (Ikolen)	2005	473	6.1591	0.0231333	2.23607	2.80094
Gavião (Ikolen)	2010	531	6.27476
Gavião Parkatêjê	1985	176	5.17048	0.0501971	3.60555	1.61075
Gavião Parkatêjê	1998	338	5.82305	0.10141	1.41421	4.25091
Gavião Parkatêjê	2000	414	6.02587	0.0232586	2.44949	2.51182
Gavião Parkatêjê	2006	476	6.16542	0.0502631	2	3.17791
Gavião Parkatêjê	2010	582	6.36647	0.0260823	2	3.23045
Gavião Parkatêjê	2014	646	6.4708
Gavião Pykopjê	1929	270	5.59842	-0.0182849	5.83095	0.84675
Gavião Pykopjê	1963	145	4.97673	0.0519222	2.44949	2.14853
Gavião Pykopjê	1969	198	5.28827	0.0166992	4.12311	1.34652
Gavião Pykopjê	1986	263	5.57215	0.0554715	3.16228	1.93362
Gavião Pykopjê	1996	458	6.12687	0.00402828	2.82843	2.17296
Gavião Pykopjê	2004	473	6.1591	0.198747	1	6.34711
Gavião Pykopjê	2005	577	6.35784	-0.155307	1	6.18958
Gavião Pykopjê	2006	494	6.20254	0.0674527	2	3.23136
Gavião Pykopjê	2010	647	6.47235	0.0431862	2	3.31832
Gavião Pykopjê	2014	769	6.64509
Guajá	1984	228	5.42935	0.0146746	3.74166	1.50073
Guajá	1998	280	5.63479	0.0253513	2.44949	2.35537
Guajá	2004	326	5.7869	-0.14145	1	5.62479
Guajá	2005	283	5.64545	0.0453342	2.23607	2.61892
Guajá	2010	355	5.87212	0.0690876	2	3.06792
Guajá	2014	468	6.14847
Guajajara	1942	2000	7.6009	0.0368605	3.31662	2.41325
Guajajara	1953	3000	8.00637	0.0163638	4.69042	1.78332
Guajajara	1975	4300	8.36637	0.0514447	3	2.94272
Guajajara	1984	6832	8.82937	0.0364337	3.31662	2.78273
Guajajara	1995	10200	9.23014	0.038534	1.73205	5.3953
Guajajara	1998	11450	9.34575	0.0673113	1.41421	6.70313
Guajajara	2000	13100	9.48037	0.0660523	2.44949	4.03194
Guajajara	2006	19471	9.87668	0.0517501	2	5.04163
Guajajara	2010	23949	10.0837	0.0356172	2	5.11289
Guajajara	2014	27616	10.2262	0.00733199	2.44949	4.19262
Guajajara	2020	28858	10.2701
Guató	1825	2300	7.74066	-0.0663503	4.79583	1.29258
Guató	1848	500	6.21461	0.000286283	11.7047	0.533273
Guató	1985	520	6.25383	0.0371564	2.82843	2.31298
Guató	1993	700	6.55108	-0.100943	2.44949	2.42015
Guató	1999	382	5.94542	-0.0035464	3	1.96577
Guató	2008	370	5.9135	0.020728	2.44949	2.45915
Guató	2014	419	6.03787
Hyskariana	1981	308	5.7301	0.0286882	5	1.28764
Hyskariana	2006	631	6.44731	0.100175	2	3.42057
Hyskariana	2010	942	6.84801	0.138236	1.41421	5.03386
Hyskariana	2012	1242	7.12448
Ikpeng	1942	148	4.99721	-0.041738	5.09902	0.74656
Ikpeng	1968	50	3.91202	0.0537778	2	2.03098
Ikpeng	1972	62	4.12713	0.0475818	4.24264	1.16789
Ikpeng	1990	146	4.98361	0.0727498	3	1.87349
Ikpeng	1999	281	5.63835	0.0422788	1.73205	3.31824
Ikpeng	2002	319	5.76519	0.0174049	2	2.9089
Ikpeng	2006	342	5.83481	0.0735599	2	3.05813
Ikpeng	2010	459	6.12905	0.00961657	2	3.07729
Ikpeng	2014	477	6.16752	0.0337307	2.44949	2.59617
Ikpeng	2020	584	6.3699
Ingarikó	1983	459	6.12905	0.0275473	3.74166	1.73869
Ingarikó	1997	675	6.51471	0.0550046	3.16228	2.23231
Ingarikó	2007	1170	7.06476	0.0276001	1.73205	4.12343
Ingarikó	2010	1271	7.14756	0.0394072	2	3.65019
Ingarikó	2014	1488	7.30519	0.024922	2.44949	3.04165
Ingarikó	2020	1728	7.45472
Iranxe Manoki	1900	1000	6.90776	-0.0288254	6.85565	0.806024
Iranxe Manoki	1947	258	5.55296	-1.05315	1	4.43612
Iranxe Manoki	1948	90	4.49981	-0.0837715	1.73205	2.41451
Iranxe Manoki	1951	70	4.2485	-0.241162	1	3.92694
Iranxe Manoki	1952	55	4.00733	0.0702043	1	4.0072
Iranxe Manoki	1953	59	4.07754	-0.0295178	1.73205	2.25771
Iranxe Manoki	1956	54	3.98898	-0.00419337	3	1.29048
Iranxe Manoki	1965	52	3.95124	-0.00435786	3	1.27657
Iranxe Manoki	1974	50	3.91202	0.200126	2.23607	2.18395
Iranxe Manoki	1979	136	4.91265	0.0143907	1.73205	2.84092
Iranxe Manoki	1982	142	4.95583	0.0209067	1	4.94196
Iranxe Manoki	1983	145	4.97673	0.0554313	1.41421	3.57541
Iranxe Manoki	1985	162	5.0876	0.0823385	1.41421	3.69483
Iranxe Manoki	1987	191	5.25227	0.0384554	2.64575	2.07889
Iranxe Manoki	1994	250	5.52146	0.0442394	2.44949	2.35552
Iranxe Manoki	2000	326	5.7869	0.0146722	2.44949	2.39174
Iranxe Manoki	2006	356	5.87493	0.0156514	2	2.96096
Iranxe Manoki	2010	379	5.93754	0.0184327	2	2.9983
Iranxe Manoki	2014	408	6.01127	0.00203007	2.44949	2.45308
Iranxe Manoki	2020	413	6.02345
Jabuti (Djeoromitxi)	1990	67	4.20469	0.0552265	3.31662	1.44044
Jabuti (Djeoromitxi)	2001	123	4.81218	0.0483155	3	1.74046
Jabuti (Djeoromitxi)	2010	190	5.24702	0.0422691	2	2.69625
Jabuti (Djeoromitxi)	2014	225	5.4161	0.00366315	2.44949	2.21036
Jabuti (Djeoromitxi)	2020	230	5.43808
Jahoi (Jiahui)	1999	17	2.83321	1.07881	1	3.85369
Jahoi (Jiahui)	2000	50	3.91202	0.094219	2.44949	1.8093
Jahoi (Jiahui)	2006	88	4.47734	0.0243435	2	2.26373
Jahoi (Jiahui)	2010	97	4.57471	0.0425553	2	2.35217
Jahoi (Jiahui)	2014	115	4.74493
Jamamadi	1984	450	6.10925	-0.195929	1.73205	3.17353
Jamamadi	1987	250	5.52146	0.0894731	3.60555	1.85206
Jamamadi	2000	800	6.68461	0.0166409	2.44949	2.76664
Jamamadi	2006	884	6.78446	-0.000566252	2	3.38724
Jamamadi	2010	882	6.78219	0.0281195	2	3.44389
Jamamadi	2014	987	6.89467	0.0237263	2.44949	2.87037
Jamamadi	2020	1138	7.03703
Jarawara	1990	160	5.07517	0.0231144	3	1.75237
Jarawara	1999	197	5.2832	-0.0128924	2.64575	1.95149
Jarawara	2006	180	5.19296	0.0478846	2	2.68019
Jarawara	2010	218	5.3845	0.0544059	2	2.79102
Jarawara	2014	271	5.60212
Javaé	1939	650	6.47697	-0.015476	6.32456	0.923267
Javaé	1979	350	5.85793	0.0180356	2.44949	2.42949
Javaé	1985	390	5.96615	0.0571426	3.87298	1.76008
Javaé	2000	919	6.82329	0.0455725	2.44949	2.89491
Javaé	2006	1208	7.09672	0.0622423	1.73205	4.20228
Javaé	2009	1456	7.28345	0.00380964	2.23607	3.26358
Javaé	2014	1484	7.3025	0.00289475	2.44949	2.98634
Javaé	2020	1510	7.31986
Jenipapo-Kanindé	1982	96	4.56435	0.0419072	3.87298	1.33418
Jenipapo-Kanindé	1997	180	5.19296	0.100335	1.41421	3.79698
Jenipapo-Kanindé	1999	220	5.39363	0.0303106	2.64575	2.11122
Jenipapo-Kanindé	2006	272	5.6058	0.0261562	2	2.84585
Jenipapo-Kanindé	2010	302	5.71043	0.0206466	2	2.88773
Jenipapo-Kanindé	2014	328	5.79301
Jiripancó	1992	842	6.73578	0.0824915	2.64575	2.76244
Jiripancó	1999	1500	7.31322	-0.0196758	2.64575	2.70996
Jiripancó	2006	1307	7.17549	0.115436	2	3.81688
Jiripancó	2010	2074	7.63723	-0.0414678	2	3.7335
Jiripancó	2014	1757	7.47136
Juma	1983	9	2.19722	-0.039261	1.73205	1.01518
Juma	1986	8	2.07944	-0.0166914	2.82843	0.56336
Juma	1994	7	1.94591	0	2.44949	0.661443
Juma	2000	7	1.94591	-0.168236	1.41421	0.789472
Juma	2002	5	1.60944	-0.0278929	2.82843	0.308132
Juma	2010	4	1.38629	0	2.44949	0.392232
Juma	2016	4	1.38629	0.274653	2	1.18107
Juma	2020	12	2.48491
Kaapor	1928	2000	7.6009	-0.0401595	3.87298	1.80521
Kaapor	1943	1095	6.99851	-0.0166245	3.31662	2.05267
Kaapor	1954	912	6.81564	-0.0129874	2.82843	2.37001
Kaapor	1962	822	6.71174	-0.0401096	3.60555	1.71304
Kaapor	1975	488	6.19032	0.00174573	2.64575	2.33957
Kaapor	1982	494	6.20254	0.0398656	1.41421	4.43399
Kaapor	1984	535	6.28227	0.0287389	3.74166	1.78443
Kaapor	1998	800	6.68461	0.0267629	2.82843	2.43667
Kaapor	2006	991	6.89871	0.0789036	2.82843	2.66093
Kaapor	2014	1863	7.52994	0.0045012	2.44949	3.0835
Kaapor	2020	1914	7.55695
Kadiweu	1983	850	6.74524	0.0145587	3	2.28976
Kadiweu	1992	969	6.87626	0.107805	1.73205	4.15376
Kadiweu	1995	1339	7.19968	0.0576893	1.73205	4.25404
Kadiweu	1998	1592	7.37275	0.00287191	2.82843	2.61318
Kadiweu	2006	1629	7.39572	-0.0636097	1.73205	4.15657
Kadiweu	2009	1346	7.20489	0.00971557	2.23607	3.24156
Kadiweu	2014	1413	7.25347
Kaiabi	1984	364	5.89715	0.0613579	2.44949	2.5532
Kaiabi	1990	526	6.2653	0.0389738	3	2.20255
Kaiabi	1999	747	6.61607	0.1105	2.64575	2.79144
Kaiabi	2006	1619	7.38956	0.034019	2	3.76082
Kaiabi	2010	1855	7.52564
Kaimbé	1999	634	6.45205	0.347362	1.41421	5.04993
Kaimbé	2001	1270	7.14677	-0.116301	2.23607	2.93155
Kaimbé	2006	710	6.56526	0.0463847	2.82843	2.4501
Kaimbé	2014	1029	6.93634	0.0163409	2.44949	2.86927
Kaimbé	2020	1135	7.03439
Kaingang	1994	20000	9.90349	0.0371906	2.44949	4.13402
Kaingang	2000	25000	10.1266	0.0114671	1.73205	5.86625
Kaingang	2003	25875	10.161	0.0263091	1.73205	5.91183
Kaingang	2006	28000	10.24	0.0554135	1.73205	6.00784
Kaingang	2009	33064	10.4062	0.0643802	2.23607	4.79765
Kaingang	2014	45620	10.7281
Kaixana	1997	224	5.41165	0.0903236	3	2.07126
Kaixana	2006	505	6.22456	0.0311451	2	3.1691
Kaixana	2010	572	6.34914	0.120973	2	3.41308
Kaixana	2014	928	6.83303	0.0697189	2.44949	2.95837
Kaixana	2020	1410	7.25134
Kalabaca	2010	221	5.39816	0.00669683	2	2.70044
Kalabaca	2014	227	5.42495
Kalankó	1999	230	5.43808	0.0528067	3.16228	1.88222
Kalankó	2009	390	5.96615	-0.0340178	2.23607	2.58389
Kalankó	2014	329	5.79606
Kalapalo	1968	110	4.70048	0.037134	3.74166	1.38832
Kalapalo	1982	185	5.22036	0.0159588	1.41421	3.69432
Kalapalo	1984	191	5.25227	0.0441966	2.44949	2.24379
Kalapalo	1990	249	5.51745	0.0538889	2.23607	2.58035
Kalapalo	1995	326	5.7869	0.0261867	2	2.93776
Kalapalo	1999	362	5.89164	0.0471473	1.73205	3.47499
Kalapalo	2002	417	6.03309	0.0473725	2	3.10527
Kalapalo	2006	504	6.22258	0.0419161	2	3.18987
Kalapalo	2010	596	6.39024	-0.436997	1	5.93651
Kalapalo	2011	385	5.95324	0.18418	1.73205	3.75096
Kalapalo	2014	669	6.50578	0.0408862	2.44949	2.75301
Kalapalo	2020	855	6.7511
Kamaiurá	1887	264	5.57595	-0.00186883	7.14143	0.764151
Kamaiurá	1938	240	5.48064	-0.058584	4	1.12081
Kamaiurá	1954	94	4.54329	0.0207439	4	1.20997
Kamaiurá	1970	131	4.8752	0.0326801	3.74166	1.41886
Kamaiurá	1984	207	5.33272	0.0497488	2.44949	2.29105
Kamaiurá	1990	279	5.63121	0.0138367	3	1.91259
Kamaiurá	1999	316	5.75574	0.0387919	1.73205	3.38083
Kamaiurá	2002	355	5.87212	0.0815902	2	3.09324
Kamaiurá	2006	492	6.19848	0.0296715	2	3.15296
Kamaiurá	2010	554	6.31716	-0.170835	1	6.13271
Kamaiurá	2011	467	6.14633	0.0857483	1.73205	3.6912
Kamaiurá	2014	604	6.40357	0.0269485	2.44949	2.67656
Kamaiurá	2020	710	6.56526
Kambeba	1982	54	3.98898	0.068132	2.64575	1.67021
Kambeba	1989	87	4.46591	0.0530862	3.31662	1.51383
Kambeba	2000	156	5.04986	0.244656	1.73205	3.33025
Kambeba	2003	325	5.78383	0.0218332	1.73205	3.3674
Kambeba	2006	347	5.84932	0.202492	2	3.32588
Kambeba	2010	780	6.65929	0.0287325	2	3.38329
Kambeba	2014	875	6.77422
Kambiwá	1999	1578	7.36391	0.0829398	2.64575	3.00175
Kambiwá	2006	2820	7.94449	0.0116058	2	3.99411
Kambiwá	2010	2954	7.99092	0.0124634	2	4.0191
Kambiwá	2014	3105	8.04077
Kanamari	1994	1300	7.17012	0.0041113	2.23607	3.21335
Kanamari	1999	1327	7.19068	0.122544	1	7.30842
Kanamari	2000	1500	7.31322	0.0162886	2.44949	3.0237
Kanamari	2006	1654	7.41095	0.162397	2	4.0291
Kanamari	2010	3167	8.06054	0.0585024	2	4.14627
Kanamari	2014	4002	8.29455	0.0262264	2.44949	3.44975
Kanamari	2020	4684	8.45191
Kaninde	2010	714	6.57088	0.102531	2	3.48744
Kaninde	2014	1076	6.98101
Kanoê	1997	84	4.43082	0.024612	2.23607	2.0152
Kanoê	2002	95	4.55388	0.0587505	2.82843	1.76546
Kanoê	2010	152	5.02388	0.185328	2	2.87466
Kanoê	2014	319	5.76519
Kantaruré	1996	244	5.49717	0.0527571	2.64575	2.21138
Kantaruré	2003	353	5.86647	0.111347	1.73205	3.57295
Kantaruré	2006	493	6.20051	-0.0928909	2	2.90527
Kantaruré	2010	340	5.82895	0.041254	2	2.98966
Kantaruré	2014	401	5.99396
Kapinawá	1989	354	5.8693	0.0175708	3.16228	1.90717
Kapinawá	1999	422	6.04501	0.29355	2.64575	3.06076
Kapinawá	2006	3294	8.09986	0.0389235	1.73205	4.74261
Kapinawá	2009	3702	8.21663	-0.116749	2.23607	3.41175
Kapinawá	2014	2065	7.63289	0.0152602	2.44949	3.15211
Kapinawá	2020	2263	7.72445
Karajá	1775	7500	8.92266	-0.0166877	11.5326	0.580286
Karajá	1908	815	6.70319	-0.000801484	5.56776	1.19794
Karajá	1939	795	6.67834	0.0139064	6.40312	1.13128
Karajá	1980	1406	7.2485	0.0121727	3.16228	2.32922
Karajá	1990	1588	7.37023	0.120447	2.23607	3.56426
Karajá	1995	2900	7.97247	-0.0559476	1.41421	5.55609
Karajá	1997	2593	7.86057	-0.00264511	3	2.61122
Karajá	2006	2532	7.83676	0.058379	2	4.03391
Karajá	2010	3198	8.07028
Karajá do Norte	1900	3500	8.16052	-0.0757905	7.68115	0.450546
Karajá do Norte	1959	40	3.68888	0.0406997	4.79583	0.956693
Karajá do Norte	1982	102	4.62497	0.0560604	2.23607	2.17812
Karajá do Norte	1987	135	4.90527	0.0315081	3.16228	1.64232
Karajá do Norte	1997	185	5.22036	0.0415951	3	1.85837
Karajá do Norte	2006	269	5.59471	-0.0009311	2	2.78495
Karajá do Norte	2010	268	5.59099	0.0171238	2	2.8199
Karajá do Norte	2014	287	5.65948
Karapanã	1988	412	6.02102	-0.583036	2	1.76287
Karapanã	1992	40	3.68888	-0.00854888	2.44949	1.44335
Karapanã	1998	38	3.63759	0.0333612	1.73205	2.10564
Karapanã	2001	42	3.73767	0.101366	2	2.04099
Karapanã	2005	63	4.14313	0.0629328	3	1.55716
Karapanã	2014	111	4.70953
Karapotó	1994	1050	6.95655	-0.0553893	2.23607	2.98328
Karapotó	1999	796	6.6796	0.144514	2.64575	2.90585
Karapotó	2006	2189	7.6912	-0.111101	2.82843	2.40198
Karapotó	2014	900	6.80239	0.00813169	2.44949	2.79404
Karapotó	2020	945	6.85118
Karipuna de Rondônia	1983	22	3.09104	-0.0843001	3.4641	0.4593
Karipuna de Rondônia	1995	8	2.07944	0.193016	2.23607	1.31492
Karipuna de Rondônia	2000	21	3.04452	0	1	2.8879
Karipuna de Rondônia	2001	21	3.04452	-0.135155	1.73205	1.38208
Karipuna de Rondônia	2004	14	2.63906	0.115525	2.44949	1.31995
Karipuna de Rondônia	2010	28	3.3322	0.168782	2	1.97242
Karipuna de Rondônia	2014	55	4.00733
Karipuna do Amapá	1984	800	6.68461	0.0583853	3	2.40171
Karipuna do Amapá	1993	1353	7.21008	0.0332855	2.64575	2.81162
Karipuna do Amapá	2000	1708	7.44308	0.0448197	2.44949	3.14705
Karipuna do Amapá	2006	2235	7.712	0.0199849	2	3.89437
Karipuna do Amapá	2010	2421	7.79194	0.0470219	2	3.98868
Karipuna do Amapá	2014	2922	7.98002	0.00604905	2.44949	3.27157
Karipuna do Amapá	2020	3030	8.01632
Kariri	2010	118	4.77068	0.0745549	2	2.51922
Kariri	2014	159	5.0689
Kariri-Xocó	1997	1500	7.31322	0	1.41421	5.16777
Kariri-Xocó	1999	1500	7.31322	0.161552	1	7.47062
Kariri-Xocó	2000	1763	7.47477	0.0300737	3	2.58073
Kariri-Xocó	2009	2311	7.74544	-0.0386397	2.23607	3.37564
Kariri-Xocó	2014	1905	7.55224	0.0338503	2.44949	3.16478
Kariri-Xocó	2020	2334	7.75534
Karitiana	1970	64	4.15888	0.00516806	1.73205	2.37191
Karitiana	1973	65	4.17439	0.0607739	1.73205	2.48359
Karitiana	1976	78	4.35671	0.0478056	2.64575	1.75775
Karitiana	1983	109	4.69135	0.168465	1	4.82277
Karitiana	1984	129	4.85981	0.0264152	3.16228	1.61106
Karitiana	1994	168	5.12396	0.0321306	1.73205	2.99776
Karitiana	1997	185	5.22036	0.0866359	1.41421	3.79689
Karitiana	1999	220	5.39363	0.0511986	2	2.78912
Karitiana	2003	270	5.59842	0.0849495	1.41421	4.06634
Karitiana	2005	320	5.76832	0.00442461	3	1.93022
Karitiana	2014	333	5.80814
Karo	1984	98	4.58497	0.00673424	1.73205	2.6317
Karo	1987	100	4.60517	0.131182	1.41421	3.41636
Karo	1989	130	4.86753	0.0315819	3.31662	1.56428
Karo	2000	184	5.21494	-0.0197843	2	2.55232
Karo	2004	170	5.1358	0.10087	1.41421	3.75653
Karo	2006	208	5.33754	0.0759853	2.82843	2.09705
Karo	2014	382	5.94542	0.0134076	2.44949	2.45414
Karo	2020	414	6.02587
Karuazu	2006	336	5.81711	0.27589	2	3.45746
Karuazu	2010	1013	6.92067
Katukina do Rio Biá	1977	177	5.17615	0.0169942	2.44949	2.14385
Katukina do Rio Biá	1983	196	5.27811	0.0322624	3.87298	1.48343
Katukina do Rio Biá	1998	318	5.76205	0.0385774	3	2.03212
Katukina do Rio Biá	2007	450	6.10925	0.00877244	1.73205	3.53468
Katukina do Rio Biá	2010	462	6.13556	0.0767438	2	3.21636
Katukina do Rio Biá	2014	628	6.44254	0.193393	2.44949	3.10256
Katukina do Rio Biá	2020	2004	7.6029
Katukina Pano	1977	177	5.17615	0.0279001	4.58258	1.2538
Katukina Pano	1998	318	5.76205	0.060956	3.16228	2.01175
Katukina Pano	2008	585	6.37161	0.00763374	1.41421	4.50858
Katukina Pano	2010	594	6.38688	0.166028	2	3.52272
Katukina Pano	2014	1154	7.05099
Kaxuyana	1981	24	3.17805	0.0621207	4.12311	1.01549
Kaxuyana	1998	69	4.23411	0.150497	2.82843	1.91608
Kaxuyana	2006	230	5.43808	0.139951	1.73205	3.37304
Kaxuyana	2009	350	5.85793	0.0174975	2.23607	2.65196
Kaxuyana	2014	382	5.94542	0.0576914	2.44949	2.564
Kaxuyana	2020	540	6.29157
Kaxarari	1984	135	4.90527	0.0976706	2.23607	2.40202
Kaxarari	1989	220	5.39363	0.016757	3.4641	1.60921
Kaxarari	2001	269	5.59471	0.035968	2.23607	2.57462
Kaxarari	2006	322	5.77455	-0.00312504	2	2.87186
Kaxarari	2010	318	5.76205	0.0840057	2	3.04252
Kaxarari	2014	445	6.09807	0.0265989	2.44949	2.54988
Kaxarari	2020	522	6.25767
Kaxinawá	1983	1840	7.51752	-0.0170808	4	1.80971
Kaxinawá	1999	1400	7.24423	0.233521	2.23607	3.76117
Kaxinawá	2004	4500	8.41183	0.0859136	2.44949	3.6441
Kaxinawá	2010	7535	8.92731
Kaxixó	2010	308	5.7301	-0.00574738	2	2.84394
Kaxixó	2014	301	5.70711
Kayapó	1984	3086	8.03463	0.0288243	3	2.76401
Kayapó	1993	4000	8.29405	0.0650296	2.64575	3.30641
Kayapó	2000	6306	8.74926	0.0393432	1.73205	5.11882
Kayapó	2003	7096	8.86729	-0.0602294	1.73205	5.01434
Kayapó	2006	5923	8.6866	0.094332	2	4.53146
Kayapó	2010	8638	9.06393
Kinikinau	2003	180	5.19296	0.164252	1.41421	3.88942
Kinikinau	2005	250	5.52146	0.0795881	3.31662	1.92596
Kinikinau	2016	600	6.39693	-0.0281989	2	3.13606
Kinikinau	2020	536	6.28413
Kiriri	1994	1526	7.33041	-0.00949596	3	2.41323
Kiriri	2003	1401	7.24494	0.0467631	1.73205	4.26126
Kiriri	2006	1612	7.38523	0.0756916	2	3.8423
Kiriri	2010	2182	7.688	0.0410133	2	3.92453
Kiriri	2014	2571	7.85205
Kocama	1983	176	5.17048	0.0586696	2.23607	2.43359
Kocama	1988	236	5.46383	0.304489	1	5.7511
Kocama	1989	320	5.76832	-0.0217492	3.74166	1.45366
Kocama	2003	236	5.46383
Korubo	1985	300	5.70378	-0.0121548	3.87298	1.41968
Korubo	2000	250	5.52146	-0.323338	2.64575	1.14122
Korubo	2007	26	3.2581	0.0125801	1.73205	1.82861
Korubo	2010	27	3.29584	0.0576309	2	1.7122
Korubo	2014	34	3.52636	0.219638	2.44949	1.96614
Korubo	2020	127	4.84419
Krahô	1800	3500	8.16052	-0.0332846	7.2111	0.889804
Krahô	1852	620	6.42972	-0.00561865	8.83176	0.676565
Krahô	1930	400	5.99146	0.0123969	4.24264	1.46196
Krahô	1948	500	6.21461	0.0086033	3.74166	1.69015
Krahô	1962	564	6.33505	0.0126483	3	2.14627
Krahô	1971	632	6.44889	0.0282116	3.60555	1.88835
Krahô	1984	912	6.81564	0.0545538	2.23607	3.16748
Krahô	1989	1198	7.08841	0.0401562	3.16228	2.36728
Krahô	1999	1790	7.48997	0.0284203	2.64575	2.90484
Krahô	2006	2184	7.68891	0.0300555	2	3.903
Krahô	2010	2463	7.80914	0.0486405	2	4.00054
Krahô	2014	2992	8.0037	0.0294839	2.44949	3.3388
Krahô	2020	3571	8.1806
Krahô-Kanela	2010	84	4.43082	0.0933011	2	2.38351
Krahô-Kanela	2014	122	4.80402
Krenak	2006	204	5.31812	0.134953	2	2.92131
Krenak	2010	350	5.85793	0.0537778	2	3.02973
Krenak	2014	434	6.07304	0.0215818	2.44949	2.52712
Krenak	2020	494	6.20254
Krikati	1963	230	5.43808	-0.0909718	1	5.32087
Krikati	1964	210	5.34711	-0.00579751	2.23607	2.36646
Krikati	1969	204	5.31812	-0.334513	1	4.9465
Krikati	1970	146	4.98361	0.0766352	3	1.88535
Krikati	1979	291	5.67332	0.0299445	2.23607	2.59658
Krikati	1984	338	5.82305	0.0362015	2.44949	2.46022
Krikati	1990	420	6.04025	0.0246682	2.44949	2.52125
Krikati	1996	487	6.18826	0.0603638	2	3.20984
Krikati	2000	620	6.42972	0.019062	2.23607	2.91385
Krikati	2005	682	6.52503	0.0600861	2.23607	3.04926
Krikati	2010	921	6.82546	0.0245421	2	3.45844
Krikati	2014	1016	6.92363	0.00244264	2.44949	2.82979
Krikati	2020	1031	6.93828
Kubeo	1992	219	5.38907	0.0298788	2.44949	2.26478
Kubeo	1998	262	5.56834	0.0303792	1.73205	3.25619
Kubeo	2001	287	5.65948	0.0708293	2	2.96392
Kubeo	2005	381	5.9428	0.0132028	2.23607	2.68064
Kubeo	2010	407	6.00881	0.0820031	2	3.16307
Kubeo	2014	565	6.33683
Kuikuro	1984	221	5.39816	0.0376425	2.44949	2.28796
Kuikuro	1990	277	5.62402	0.0427426	2.23607	2.60332
Kuikuro	1995	343	5.83773	0.0346551	2	2.98071
Kuikuro	1999	394	5.97635	0.0442989	1.73205	3.51946
Kuikuro	2002	450	6.10925	0.0308001	2	3.11019
Kuikuro	2006	509	6.23245	0.0377647	2	3.18646
Kuikuro	2010	592	6.38351	-0.125839	1	6.24536
Kuikuro	2011	522	6.25767	0.0746365	1.73205	3.73658
Kuikuro	2014	653	6.48158	0.0342552	2.44949	2.72669
Kuikuro	2020	802	6.68711
Kujubim	1990	14	2.63906	0.0597072	3.31662	0.96272
Kujubim	2001	27	3.29584	0.142299	2.23607	1.7645
Kujubim	2006	55	4.00733	0.116789	2.82843	1.73687
Kujubim	2014	140	4.94164
Kulina Madihá	1983	1362	7.21671	0.0332344	4	1.93634
Kulina Madihá	1999	2318	7.74846	0.0300925	1.73205	4.52393
Kulina Madihá	2002	2537	7.83874	0.0804452	2	4.07914
Kulina Madihá	2006	3500	8.16052	0.115619	2	4.31076
Kulina Madihá	2010	5558	8.62299	0.0650923	2	4.44108
Kulina Madihá	2014	7211	8.88336
Kulina Pano	1985	43	3.7612	0.0301646	2.23607	1.71454
Kulina Pano	1990	50	3.91202	-0.152715	2.44949	1.13414
Kulina Pano	1996	20	2.99573	0.183258	3.16228	1.51918
Kulina Pano	2006	125	4.82831	0.0173815	2	2.43057
Kulina Pano	2010	134	4.89784	0.0380041	2	2.50898
Kulina Pano	2014	156	5.04986
Kuntanawa	2008	400	5.99146	-0.1486	2.44949	2.06682
Kuntanawa	2014	164	5.09987
Kuripako	1988	810	6.69703	0.0118411	2.64575	2.55968
Kuripako	1995	880	6.77992	0.0446287	2.23607	3.1291
Kuripako	2000	1100	7.00307	0.0135442	1	7.01031
Kuripako	2001	1115	7.01661	0.0444568	2	3.59458
Kuripako	2005	1332	7.19444
Kuruaya	1999	91	4.51086	0.0780242	1.73205	2.71639
Kuruaya	2002	115	4.74493	0.0287201	2	2.41117
Kuruaya	2006	129	4.85981	0.0522729	2	2.51893
Kuruaya	2010	159	5.0689	0.0062115	2	2.53108
Kuruaya	2014	163	5.09375	0.0919494	2.44949	2.29733
Kuruaya	2020	283	5.64545
Kwazá	1998	25	3.21888	0.0470004	3.16228	1.14
Kwazá	2008	40	3.68888	0.0500174	2.44949	1.59961
Kwazá	2014	54	3.98898
Maku	1989	2050	7.6256	-0.167307	1.73205	4.1093
Maku	1992	1241	7.12367	0.119899	2.44949	3.20077
Maku	1998	2548	7.84306	0.00305084	2.64575	2.97133
Maku	2005	2603	7.86442
Makuna	1992	34	3.52636	0.0352182	2.44949	1.4901
Makuna	1998	42	3.73767	0.462098	1.73205	2.94533
Makuna	2001	168	5.12396	-0.414557	2	1.64562
Makuna	2005	32	3.46574	0.101366	3.4641	1.3422
Makuna	2017	108	4.68213
Makurap	1984	69	4.23411	0.104284	2.44949	1.97039
Makurap	1990	129	4.85981	0.0661306	3.31662	1.67908
Makurap	2001	267	5.58725	0.0711101	2.23607	2.65109
Makurap	2006	381	5.9428	0.0567028	2	3.07855
Makurap	2010	478	6.16961	0.0479229	2	3.17529
Makurap	2014	579	6.3613
Makuxi	1994	15000	9.61581	0.015885	2.44949	3.96431
Makuxi	2000	16500	9.71112	0.141079	1	9.85168
Makuxi	2001	19000	9.85219	0.0419413	2.23607	4.49963
Makuxi	2006	23433	10.0619	0.050694	1.73205	5.89683
Makuxi	2009	27282	10.214	0.0463338	1.41421	7.28766
Makuxi	2011	29931	10.3067	0.0385735	1.73205	6.01718
Makuxi	2014	33603	10.4224	0.0171728	2.44949	4.29687
Makuxi	2020	37250	10.5254
Manchineri	1982	265	5.57973	0.0187838	3.4641	1.67091
Manchineri	1994	332	5.80513	0.064783	2.23607	2.7353
Manchineri	1999	459	6.12905	0.142727	2.23607	3.05721
Manchineri	2004	937	6.84268	0.0258993	3.16228	2.24396
Manchineri	2014	1214	7.10168	0.0154601	2.44949	2.93493
Manchineri	2020	1332	7.19444
Marubo	1975	397	5.98394	0.0505429	1.73205	3.53484
Marubo	1978	462	6.13556	-0.0021692	1.41421	4.32594
Marubo	1980	460	6.13123	0.0511306	2.23607	2.85166
Marubo	1985	594	6.38688	0.0533393	3	2.28675
Marubo	1994	960	6.86693	-0.160071	1	6.69843
Marubo	1995	818	6.70686	0.038445	1.73205	3.93456
Marubo	1998	918	6.8222	0.0638295	1.41421	4.90965
Marubo	2000	1043	6.94986	0.0304402	2.44949	2.90956
Marubo	2006	1252	7.1325	0.0772057	2	3.71856
Marubo	2010	1705	7.44132	0.0408935	2	3.80059
Marubo	2014	2008	7.60489
Matipu	1984	74	4.30407	-0.0160846	3.31662	1.22268
Matipu	1995	62	4.12713	0.114458	2	2.27097
Matipu	1999	98	4.58497	0.048539	2	2.36992
Matipu	2003	119	4.77912	-0.0481315	1.73205	2.64843
Matipu	2006	103	4.63473	0.0738435	2.23607	2.2237
Matipu	2011	149	5.00395	0.0174332	1.73205	2.90052
Matipu	2014	157	5.05625	0.0309169	2.44949	2.12886
Matipu	2020	189	5.24175
Matis	1977	300	5.70378	-0.159702	2.23607	2.1744
Matis	1982	135	4.90527	-0.439367	1	4.40787
Matis	1983	87	4.46591	0.11272	1.41421	3.2877
Matis	1985	109	4.69135	0.0544929	3	1.71836
Matis	1994	178	5.18178	0.0491133	2.44949	2.22681
Matis	2000	239	5.47646	0.037261	2.82843	2.03555
Matis	2008	322	5.77455	0.0484943	1	5.80581
Matis	2009	338	5.82305	-0.153165	1	5.6496
Matis	2010	290	5.66988	0.113701	2	3.0561
Matis	2014	457	6.12468	0.0243842	2.44949	2.55537
Matis	2020	529	6.27099
Matsés	1976	599	6.39526	-0.143795	2	2.90046
Matsés	1980	337	5.82008	0.0653581	1.73205	3.46518
Matsés	1983	410	6.01616	0.0819297	1.41421	4.36107
Matsés	1985	483	6.18002	0.0312724	3	2.15059
Matsés	1994	640	6.46147	0.0170415	1	6.46853
Matsés	1995	651	6.47851	0.0483421	2.23607	3.00187
Matsés	2000	829	6.72022	0.108754	2.44949	3.00818
Matsés	2006	1592	7.37275	0.00656372	3.16228	2.35085
Matsés	2016	1700	7.43838
Maxakali	1984	521	6.25575	0.0331814	3.60555	1.8525
Maxakali	1997	802	6.68711	0.0548576	1.41421	4.80078
Maxakali	1999	895	6.79682	0.0501051	2.64575	2.6995
Maxakali	2006	1271	7.14756	0.0478052	1.73205	4.20663
Maxakali	2009	1467	7.29097	0.0222456	1	7.30835
Maxakali	2010	1500	7.31322	0.0812445	2	3.81733
Maxakali	2014	2076	7.6382	0.0246564	2.44949	3.17738
Maxakali	2020	2407	7.78614
Mehinako	1884	732	6.59578	-0.020419	10	0.448192
Mehinako	1984	95	4.55388	0.0403189	2.44949	1.94221
Mehinako	1990	121	4.79579	0.0520389	2	2.48562
Mehinako	1994	149	5.00395	0.041108	2.23607	2.31735
Mehinako	1999	183	5.20949	0.0279396	1.73205	3.04078
Mehinako	2002	199	5.2933	0.0329113	2	2.70068
Mehinako	2006	227	5.42495	0.0224768	2.23607	2.46672
Mehinako	2011	254	5.53733	0.0395525	1.73205	3.2542
Mehinako	2014	286	5.65599	0.0293151	2.44949	2.37403
Mehinako	2020	341	5.83188
Menky Manoki	2006	356	5.87493	-0.312489	2	2.28283
Menky Manoki	2010	102	4.62497	0.0343003	2	2.36092
Menky Manoki	2014	117	4.76217	0.0188372	2.44949	1.97517
Menky Manoki	2020	131	4.8752
Miranha	1981	457	6.12468	-0.0038013	2.64575	2.29962
Miranha	1988	445	6.09807	-0.0851376	2.44949	2.27155
Miranha	1994	267	5.58725	0	2.23607	2.48924
Miranha	1999	267	5.58725	0.163054	2.64575	2.54065
Miranha	2006	836	6.72863	0.0696097	2.82843	2.57418
Miranha	2014	1459	7.28551	0.0240024	2.44949	3.03132
Miranha	2020	1685	7.42952
Mirity-Tapuya	1992	120	4.78749	-0.0389358	2.44949	1.838
Mirity-Tapuya	1998	95	4.55388	-0.0337698	2.64575	1.60818
Mirity-Tapuya	2005	75	4.31749	0.017761	3	1.47568
Mirity-Tapuya	2014	88	4.47734	0.021986	1.73205	2.5949
Mirity-Tapuya	2017	94	4.54329
Munduruku	1983	3756	8.23111	-0.032106	2.64575	3.02508
Munduruku	1990	3000	8.00637	0.130899	2.64575	3.37204
Munduruku	1997	7500	8.92266	0.0588322	2.23607	4.12149
Munduruku	2002	10065	9.21682	0.0113331	2.64575	3.51329
Munduruku	2009	10896	9.29615	0.0651922	1	9.36054
Munduruku	2010	11630	9.36134	0.0419536	2	4.76424
Munduruku	2014	13755	9.52916	0.0448004	2.44949	3.99978
Munduruku	2020	17997	9.79796
Mura	1983	1308	7.17625	0.00971043	2.64575	2.73612
Mura	1990	1400	7.24423	0.137552	3.16228	2.72539
Mura	2000	5540	8.61975	0.0863187	2.44949	3.73006
Mura	2006	9299	9.13766	0.131145	2	4.83083
Mura	2010	15713	9.66224	0.0384854	2	4.90783
Mura	2014	18328	9.81619	0.00165587	2.44949	4.01128
Mura	2020	18511	9.82612
Myky	1972	23	3.13549	0.019671	3.16228	1.01618
Myky	1982	28	3.3322	0.164303	1	3.39006
Myky	1983	33	3.49651	-0.0208401	1.73205	1.91352
Myky	1986	31	3.43399	0.0700641	3.31662	1.2519
Myky	1997	67	4.20469	0.0210068	2.44949	1.74478
Myky	2003	76	4.33073
Nahukuá	1948	28	3.3322	0.071335	2.23607	1.61082
Nahukuá	1953	40	3.68888	0.0242946	3.16228	1.21961
Nahukuá	1963	51	3.93183	0.0215915	3.74166	1.11593
Nahukuá	1977	69	4.23411	0.0130765	4.69042	0.954003
Nahukuá	1999	92	4.52179	0.0440573	1.73205	2.66155
Nahukuá	2002	105	4.65396	0.0415803	2	2.39101
Nahukuá	2006	124	4.82028	0.00320007	2.23607	2.14541
Nahukuá	2011	126	4.83628	0.0421876	1.73205	2.84544
Nahukuá	2014	143	4.96284	0.0278423	2.44949	2.0821
Nahukuá	2020	169	5.1299
Nambikwara	1900	7500	8.92266	-0.0289108	6.16441	1.26865
Nambikwara	1938	2500	7.82405	-0.0488428	5.56776	1.13072
Nambikwara	1969	550	6.30992	0.00155	2.64575	2.38471
Nambikwara	1976	556	6.32077	0.00179695	1	6.31115
Nambikwara	1977	557	6.32257	0.0265738	1	6.33802
Nambikwara	1978	572	6.34914	0.0190482	1	6.35724
Nambikwara	1979	583	6.36819	0.0220535	1	6.3795
Nambikwara	1980	596	6.39024	0.0378646	1	6.41773
Nambikwara	1981	619	6.42811	0.036483	1	6.45453
Nambikwara	1982	642	6.46459	0.0426894	1	6.49758
Nambikwara	1983	670	6.50728	0.053753	1	6.55178
Nambikwara	1984	707	6.56103	0.0374784	1	6.58953
Nambikwara	1985	734	6.59851	0.0452807	1	6.63516
Nambikwara	1986	768	6.64379	0.047266	1.73205	3.91331
Nambikwara	1989	885	6.78559	0.0214644	3.4641	2.03147
Nambikwara	2001	1145	7.04316	0.0549398	2.64575	2.80584
Nambikwara	2008	1682	7.42774	0.0739229	1.41421	5.35405
Nambikwara	2010	1950	7.57558	0.0447242	2	3.87561
Nambikwara	2014	2332	7.75448
Náua	2001	458	6.12687	-0.0198743	2	3.01639
Náua	2005	423	6.04737	0.0227257	3	2.08006
Náua	2014	519	6.2519	0.00506048	2.44949	2.55993
Náua	2020	535	6.28227
Nukini	1983	238	5.47227	0.0471994	3.31662	1.80234
Nukini	1994	400	5.99146	0.0121249	2.23607	2.70023
Nukini	1999	425	6.05209	0.03739	1.41421	4.32294
Nukini	2001	458	6.12687	0.13503	1.41421	4.51605
Nukini	2003	600	6.39693	0.00514435	2.64575	2.42752
Nukini	2010	622	6.43294	0	2	3.21127
Nukini	2014	622	6.43294	0.0257683	2.44949	2.68572
Nukini	2020	726	6.58755
Ofaié	1903	2000	7.6009	-0.207944	3.16228	1.73628
Ofaié	1913	250	5.52146	-0.0135327	8.83176	0.49824
Ofaié	1991	87	4.46591	-0.0528571	2.82843	1.40059
Ofaié	1999	57	4.04305	0.0140139	2.44949	1.65737
Ofaié	2005	62	4.12713	-0.0162605	1	4.04082
Ofaié	2006	61	4.11087	-0.00413233	2	2.01168
Ofaié	2010	60	4.09434	0.0349405	2	2.08647
Ofaié	2014	69	4.23411
Oro Win	2000	50	3.91202	0.0188881	2.44949	1.61378
Oro Win	2006	56	4.02535	0.0662769	2	2.11687
Oro Win	2010	73	4.29046	0.0467193	2	2.21368
Oro Win	2014	88	4.47734
Surui Paiter	1985	357	5.87774	0.0687492	2	3.07007
Surui Paiter	1989	470	6.15273	0.073529	1.73205	3.67354
Surui Paiter	1992	586	6.37332	0.0410049	3.31662	2.05553
Surui Paiter	2003	920	6.82437	0.0301191	1.73205	3.9883
Surui Paiter	2006	1007	6.91473	0.037934	2	3.53027
Surui Paiter	2010	1172	7.06647	0.0399355	2	3.61053
Surui Paiter	2014	1375	7.22621
Wari/ Pakaa Nova	1984	1156	7.05272	0.0234797	2.23607	3.20414
Wari/ Pakaa Nova	1989	1300	7.17012	0.0650679	2.64575	2.88088
Wari/ Pakaa Nova	1996	2050	7.6256	-0.0301599	1.41421	5.34666
Wari/ Pakaa Nova	1998	1930	7.56528	0.0429349	2.82843	2.79518
Wari/ Pakaa Nova	2006	2721	7.90875	0.0467792	2.82843	2.92777
Wari/ Pakaa Nova	2014	3956	8.28299	0.0200233	2.44949	3.4298
Wari/ Pakaa Nova	2020	4461	8.40313
Palikur	1925	186	5.22575	0.0212619	7.28011	0.871344
Palikur	1978	574	6.35263	-0.00175133	2.44949	2.58457
Palikur	1984	568	6.34212	0.0533089	2	3.27315
Palikur	1988	703	6.55536	0.00398239	2.44949	2.68223
Palikur	1994	720	6.57925	0.0461584	2	3.37813
Palikur	1998	866	6.76388	0.0291562	1.41421	4.81879
Palikur	2000	918	6.8222	0.0617895	2.44949	2.9344
Palikur	2006	1330	7.19293	-0.00705346	2	3.57957
Palikur	2010	1293	7.16472	0.0701743	2	3.72061
Palikur	2014	1712	7.44542	0.0204075	2.44949	3.08799
Palikur	2020	1935	7.56786
Panará	1982	400	5.99146	-1.57262	1	4.34392
Panará	1983	83	4.41884	0.0550258	2.64575	1.80181
Panará	1990	122	4.80402	0.0542306	2.23607	2.25605
Panará	1995	160	5.07517	0.0466188	2.23607	2.36255
Panará	2000	202	5.30827	0.0532983	2	2.75
Panará	2004	250	5.52146	0.100699	2	2.95469
Panará	2008	374	5.92426	0.0778387	1.41421	4.28951
Panará	2010	437	6.07993	0.0538332	2	3.14199
Panará	2014	542	6.29527	0.0282204	2.44949	2.63513
Panará	2020	642	6.46459
Pankará	2006	2702	7.90175	-0.0136916	2	3.92194
Pankará	2010	2558	7.84698	0.0257922	2	3.97369
Pankará	2014	2836	7.95015	0.0137558	2.44949	3.27827
Pankará	2020	3080	8.03268
Pankararé	1996	1027	6.9344	0.0757646	2.23607	3.2685
Pankararé	2001	1500	7.31322	0.00810039	2.23607	3.28659
Pankararé	2006	1562	7.35372	0.0121823	2	3.69898
Pankararé	2010	1640	7.40245	0.00121655	2	3.70141
Pankararé	2014	1648	7.40732
Pankararu	1999	4376	8.38389	0.0492369	2.44949	3.54273
Pankararu	2005	5880	8.67931	0.10255	1	8.78053
Pankararu	2006	6515	8.78186	0.0658124	2	4.52204
Pankararu	2010	8477	9.04511	-0.0087939	2	4.50442
Pankararu	2014	8184	9.00994
Pankaru	1992	74	4.30407	0.0181074	2.64575	1.65481
Pankaru	1999	84	4.43082	0.108081	2.64575	1.95117
Pankaru	2006	179	5.18739	-0.126314	2	2.31645
Pankaru	2010	108	4.68213	0.0130053	3.16228	1.50947
Pankaru	2020	123	4.81218
Paracanã, Apiterewa	1984	344	5.84064	0.0541651	2.23607	2.7273
Paracanã, Apiterewa	1989	451	6.11147	0.0541138	2.44949	2.62353
Paracanã, Apiterewa	1995	624	6.43615	0.0496923	2.23607	2.98584
Paracanã, Apiterewa	2000	800	6.68461	0.0294458	2	3.39747
Paracanã, Apiterewa	2004	900	6.80239	0.0568705	2.44949	2.91417
Paracanã, Apiterewa	2010	1266	7.14362	0.0547569	2	3.67905
Paracanã, Apiterewa	2014	1576	7.36265	0.0431733	2.44949	3.11007
Paracanã, Apiterewa	2020	2042	7.62168
Pareci	1983	631	6.44731	0.0535642	3.4641	2.04517
Pareci	1995	1200	7.09008	0.0186609	2	3.57961
Pareci	1999	1293	7.16472	0.0487421	3	2.53327
Pareci	2008	2005	7.6034	0.0107045	2.44949	3.12884
Pareci	2014	2138	7.66763
Parintintin	1983	114	4.7362	0.0187623	2.64575	1.82573
Parintintin	1990	130	4.86753	0.0182322	3.16228	1.58688
Parintintin	2000	156	5.04986	0.099853	2.44949	2.29886
Parintintin	2006	284	5.64897	0.0966268	2	3.01094
Parintintin	2010	418	6.03548	0.0345762	2	3.08057
Parintintin	2014	480	6.17379
Patamona	1991	50	3.91202	0.0369257	3.87298	1.14121
Patamona	2006	87	4.46591	0.0965305	2	2.40826
Patamona	2010	128	4.85203	0.109059	2	2.63173
Patamona	2014	198	5.28827	0.0891298	2.44949	2.37081
Patamona	2020	338	5.82305
Pataxó	1989	1759	7.4725	0.0954004	3	2.77643
Pataxó	1998	4151	8.3311	-0.132436	1.73205	4.57885
Pataxó	2001	2790	7.9338	0.272489	2.23607	4.15708
Pataxó	2006	10897	9.29624	0.0206012	2	4.68893
Pataxó	2010	11833	9.37865	0.0102047	2	4.70935
Pataxó	2014	12326	9.41947	0.00713327	2.44949	3.86265
Pataxó	2020	12865	9.46227
Pataxó Hã-Hã-Hãe	1993	1665	7.41758	0.0416029	2.23607	3.40865
Pataxó Hã-Hã-Hãe	1998	2050	7.6256	0.0113167	2.64575	2.91084
Pataxó Hã-Hã-Hãe	2005	2219	7.70481	0.0135882	2.23607	3.47463
Pataxó Hã-Hã-Hãe	2010	2375	7.77275	0.04698	2	3.97898
Pataxó Hã-Hã-Hãe	2014	2866	7.96067	0.0227416	2.44949	3.30465
Pataxó Hã-Hã-Hãe	2020	3285	8.09712
Paumari	1983	250	5.52146	0.153651	2.23607	2.80824
Paumari	1988	539	6.28972	0.0263214	3.31662	1.98107
Paumari	1999	720	6.57925	0.189242	1	6.7609
Paumari	2000	870	6.76849	0.00416215	2.44949	2.77031
Paumari	2006	892	6.79347	0.139583	2	3.67372
Paumari	2010	1559	7.3518	0.0364905	2	3.74684
Paumari	2014	1804	7.49776
Pipipã	2006	1640	7.40245	-0.0235248	2.64575	2.73361
Pipipã	2013	1391	7.23778
Pirahã	1920	90	4.49981	0	7.4162	0.599838
Pirahã	1975	90	4.49981	0.0794986	2.82843	1.80629
Pirahã	1983	170	5.1358	-0.097078	1.41421	3.46784
Pirahã	1985	140	4.94164	0.0274127	1.73205	2.88146
Pirahã	1988	152	5.02388	0.071852	3.4641	1.69511
Pirahã	2000	360	5.8861	0.0129126	2.44949	2.4284
Pirahã	2006	389	5.96358	0.0191688	2	3.01298
Pirahã	2010	420	6.04025	0.085813	2	3.18663
Pirahã	2014	592	6.38351
Pira-tapuya	1988	400	5.99146	0.209852	2	3.41219
Pira-tapuya	1992	926	6.83087	-0.00474658	2.44949	2.77396
Pira-tapuya	1998	900	6.80239	0.0364508	1.73205	3.98657
Pira-tapuya	2001	1004	6.91175	0.0889445	2	3.63135
Pira-tapuya	2005	1433	7.26753	-0.00870641	3	2.39456
Pira-tapuya	2014	1325	7.18917
Pitaguari	1999	871	6.76964	0.141851	2.64575	2.9329
Pitaguari	2006	2351	7.7626	0.119579	2	4.11943
Pitaguari	2010	3793	8.24091	-0.0114637	2	4.09639
Pitaguari	2014	3623	8.19506
Potyguara	1989	6120	8.71932	0.0213291	3.16228	2.82437
Potyguara	1999	7575	8.93261	0.0586947	2.64575	3.5312
Potyguara	2006	11424	9.34347	0.114264	1.73205	5.59203
Potyguara	2009	16095	9.68626	0.0272569	2.23607	4.39254
Potyguara	2014	18445	9.82255
Poyanawa	1999	403	5.99894	0	2.23607	2.6761
Poyanawa	2004	403	5.99894	0.0544104	2.23607	2.79937
Poyanawa	2009	529	6.27099	0.0205807	1	6.27989
Poyanawa	2010	540	6.29157	0.0804538	2	3.30245
Poyanawa	2014	745	6.61338
Puroborá	2006	62	4.12713	0.3038	2	2.66119
Puroborá	2010	209	5.34233	0.0376818	2	2.73542
Puroborá	2014	243	5.49306
Rikbaktsa	1957	1300	7.17012	-0.122195	3.4641	1.63956
Rikbaktsa	1969	300	5.70378	0.0236389	3.16228	1.87366
Rikbaktsa	1979	380	5.94017	0.0408029	2.23607	2.74203
Rikbaktsa	1984	466	6.14419	0.092184	1	6.22427
Rikbaktsa	1985	511	6.23637	0.00585368	1	6.23002
Rikbaktsa	1986	514	6.24222	0.0116055	1	6.24175
Rikbaktsa	1987	520	6.25383	0.0485285	1.41421	4.48299
Rikbaktsa	1989	573	6.35089	0.0500487	2	3.27098
Rikbaktsa	1993	700	6.55108	0.128427	1.41421	4.8088
Rikbaktsa	1995	905	6.80793	0.0242635	1.41421	4.84317
Rikbaktsa	1997	950	6.85646	0.0759859	1	6.92574
Rikbaktsa	1998	1025	6.93245	-0.0400343	1.73205	3.92869
Rikbaktsa	2001	909	6.81235	0.0412113	2.23607	3.13599
Rikbaktsa	2006	1117	7.0184	0.0425027	2	3.59155
Rikbaktsa	2010	1324	7.18841	0.0335244	2	3.65888
Rikbaktsa	2014	1514	7.32251
Sakurabiat	1994	68	4.21951	-0.0424349	2.23607	1.75644
Sakurabiat	1999	55	4.00733	0.0455804	2	2.06351
Sakurabiat	2003	66	4.18965	0.0803874	1.73205	2.52859
Sakurabiat	2006	84	4.43082	0.162647	2	2.52675
Sakurabiat	2010	161	5.0814	0.0769168	2	2.6828
Sakurabiat	2014	219	5.38907
Sateré-Mawé	1984	4850	8.48673	-0.0097636	1.73205	4.88187
Sateré-Mawé	1987	4710	8.45744	0.0324211	3.4641	2.55341
Sateré-Mawé	1999	6950	8.8465	0.0261304	1	8.87139
Sateré-Mawé	2000	7134	8.87263	0.0311922	2.82843	3.22483
Sateré-Mawé	2008	9156	9.12216	0.0807595	1.41421	6.56396
Sateré-Mawé	2010	10761	9.28368
Shanenawa	1998	178	5.18178	0.0883868	2.82843	2.07692
Shanenawa	2006	361	5.88888	-0.00278166	1.73205	3.38555
Shanenawa	2009	358	5.88053	0.13806	1	6.00418
Shanenawa	2010	411	6.01859	0.154666	2	3.31467
Shanenawa	2014	763	6.63726	0.00130549	2.44949	2.70931
Shanenawa	2020	769	6.64509
Siriano	1988	665	6.49979	-0.131595	4.12311	1.01057
Siriano	2005	71	4.26268	0.0212964	3	1.46784
Siriano	2014	86	4.45435
Suiá (Kisedje)	1984	114	4.7362	0.0616245	2.44949	2.0726
Suiá (Kisedje)	1990	165	5.10595	0.0510693	2.23607	2.38679
Suiá (Kisedje)	1995	213	5.36129	0.0620449	2	2.79482
Suiá (Kisedje)	1999	273	5.60947	0.0672231	1.73205	3.34528
Suiá (Kisedje)	2002	334	5.81114	0.0124113	2	2.92205
Suiá (Kisedje)	2006	351	5.86079	-0.0154234	2	2.89059
Suiá (Kisedje)	2010	330	5.79909	0.0626602	2	3.01798
Suiá (Kisedje)	2014	424	6.04973
Suruí (Aikewara)	1960	126	4.83628	-1.1474	1	3.56001
Suruí (Aikewara)	1961	40	3.68888	-0.105361	1	3.47541
Suruí (Aikewara)	1962	36	3.58352	0.0481665	4.79583	0.971243
Suruí (Aikewara)	1985	109	4.69135	0.044084	3.4641	1.49957
Suruí (Aikewara)	1997	185	5.22036	0.14869	1.73205	3.26099
Suruí (Aikewara)	2000	289	5.66643	-0.0150796	2.44949	2.26751
Suruí (Aikewara)	2006	264	5.57595	0.0557859	2	2.89103
Suruí (Aikewara)	2010	330	5.79909	0.0372356	2	2.96639
Suruí (Aikewara)	2014	383	5.94803	0.0341163	2.44949	2.50664
Suruí (Aikewara)	2020	470	6.15273
Surui Paiter_1	2006	1007	6.91473	0.0389348	2.82843	2.55307
Surui Paiter_1	2014	1375	7.22621
Tapayuna	1984	31	3.43399	0.072869	2.44949	1.55011
Tapayuna	1990	48	3.8712	0.0378484	2.23607	1.78499
Tapayuna	1995	58	4.06044	0.0676487	3.87298	1.30377
Tapayuna	2010	160	5.07517	-0.048093	2	2.4218
Tapayuna	2014	132	4.8828	0.0391986	2.44949	2.0773
Tapayuna	2020	167	5.11799
Tapeba	1992	1143	7.04141	0.11129	2.64575	2.95478
Tapeba	1999	2491	7.82044	0.119278	2.64575	3.27091
Tapeba	2006	5741	8.65539	0.0348591	2	4.39676
Tapeba	2010	6600	8.79482	0.00192439	2	4.4006
Tapeba	2014	6651	8.80252	0.00942614	2.44949	3.61619
Tapeba	2020	7038	8.85908
Tapirapé	1985	200	5.29832	0.0641854	3.16228	1.87401
Tapirapé	1995	380	5.94017	0.0284095	2.23607	2.71394
Tapirapé	2000	438	6.08222	0.0447957	1.73205	3.58211
Tapirapé	2003	501	6.21661	0.0394827	1.73205	3.65115
Tapirapé	2006	564	6.33505	0.0373952	2	3.23746
Tapirapé	2010	655	6.48464	0.0371708	2	3.31237
Tapirapé	2014	760	6.63332	0.0312982	2.44949	2.78174
Tapirapé	2020	917	6.82111
Tapuio	1998	235	5.45959	-0.0333286	2.82843	1.8251
Tapuio	2006	180	5.19296	-0.0477003	1.73205	2.89599
Tapuio	2009	156	5.04986	0.647237	1	5.68
Tapuio	2010	298	5.69709	-0.108601	2	2.61636
Tapuio	2014	193	5.26269	0.108018	2.44949	2.40721
Tapuio	2020	369	5.9108
Tariana	1988	205	5.32301	0.518331	2	3.69653
Tariana	1992	1630	7.39634	-0.00361771	2.44949	3.00878
Tariana	1998	1595	7.37463	0.0607739	1.73205	4.36078
Tariana	2001	1914	7.55695	0	1	7.55299
Tariana	2002	1914	7.55695	0.00961287	2.82843	2.69768
Tariana	2010	2067	7.63385	0.0653025	2	3.94611
Tariana	2014	2684	7.89506
Taurepang	1989	200	5.29832	0.108703	3	2.08888
Taurepang	1998	532	6.27664	0.0224567	2	3.17781
Taurepang	2002	582	6.36647	0.000978477	2.64575	2.40476
Taurepang	2009	586	6.37332	0.138426	1	6.50223
Taurepang	2010	673	6.51175	0.040704	2	3.33315
Taurepang	2014	792	6.67456
Tembé	1983	310	5.73657	0.135434	2.64575	2.52383
Tembé	1990	800	6.68461	0.00274362	3	2.23371
Tembé	1999	820	6.7093	0.0789461	2.64575	2.74297
Tembé	2006	1425	7.26193	0.0131564	2	3.65485
Tembé	2010	1502	7.31455	0.0559855	2	3.7673
Tembé	2014	1879	7.53849
Tenharim	1985	249	5.51745	0.0409612	3	1.95689
Tenharim	1994	360	5.8861	0.080918	2.44949	2.59707
Tenharim	2000	585	6.37161	0.0296731	2.44949	2.67015
Tenharim	2006	699	6.54965	0.00142654	2	3.273
Tenharim	2010	703	6.55536	0.0409141	2	3.35553
Tenharim	2014	828	6.71901
Terena	1983	10231	9.23318	0.0347844	3.31662	2.89909
Terena	1994	15000	9.61581	0.0103286	2.23607	4.32314
Terena	1999	15795	9.66745	0.033441	2.64575	3.74225
Terena	2006	19961	9.90154	0.0720317	1.73205	5.84119
Terena	2009	24776	10.1176	0.0101436	2.23607	4.54725
Terena	2014	26065	10.1683
Ticuna	1984	17528	9.77155	0.0271695	3.16228	3.17582
Ticuna	1994	23000	10.0432	0.0873042	2	5.19608
Ticuna	1998	32613	10.3925	-0.0167027	2.23607	4.61015
Ticuna	2003	30000	10.309	0.0308301	2.23607	4.67911
Ticuna	2008	35000	10.4631	0.0385886	1	10.5014
Ticuna	2009	36377	10.5017	0.0773134	2.23607	4.86929
Ticuna	2014	53544	10.8883	0.0120859	2.44949	4.47464
Ticuna	2020	57571	10.9608
Tingui Botó	1991	180	5.19296	0.0587505	2.82843	1.99573
Tingui Botó	1999	288	5.66296	0.0649909	1.73205	3.37266
Tingui Botó	2002	350	5.85793	-0.0368765	2	2.84542
Tingui Botó	2006	302	5.71043	0.0206466	2	2.88773
Tingui Botó	2010	328	5.79301	0.0471002	2	2.98334
Tingui Botó	2014	396	5.98141	0.0045665	2.44949	2.44704
Tingui Botó	2020	407	6.00881
Tiriyó	1908	500	6.21461	-0.00238853	5.83095	1.04954
Tiriyó	1942	461	6.1334	-0.0269152	4.69042	1.17621
Tiriyó	1964	255	5.54126	-0.0230977	2.44949	2.19531
Tiriyó	1970	222	5.40268	0.0357619	3.31662	1.74258
Tiriyó	1981	329	5.79606	0.0995869	2	3.09125
Tiriyó	1985	490	6.19441	0.0172789	2.64575	2.38272
Tiriyó	1992	553	6.31536	0.0758408	2.23607	2.99039
Tiriyó	1997	808	6.69456	0.0250422	2.44949	2.79146
Tiriyó	2003	939	6.84482	0.0693019	1.73205	4.06846
Tiriyó	2006	1156	7.05272	0.0590517	2	3.64205
Tiriyó	2010	1464	7.28893	0.0395602	2	3.72145
Tiriyó	2014	1715	7.44717
Torá	1983	17	2.83321	0.0642771	2.44949	1.265
Torá	1989	25	3.21888	0.071295	3.16228	1.22274
Torá	1999	51	3.93183	0.25874	2.64575	2.16586
Torá	2006	312	5.743	0.00701118	2.82843	2.04408
Torá	2014	330	5.79909
Tremembé	1992	2247	7.71735	-0.0566892	2.64575	2.76496
Tremembé	1999	1511	7.32053	0.0435115	2.64575	2.88067
Tremembé	2006	2049	7.62511	0.0928867	2	3.99704
Tremembé	2010	2971	7.99665	0.0522777	2	4.10179
Tremembé	2014	3662	8.20576	0.00778023	2.44949	3.36817
Tremembé	2020	3837	8.25245
Truká	1990	909	6.81235	0.042538	3	2.39669
Truká	1999	1333	7.19519	0.162892	2.64575	3.14984
Truká	2006	4169	8.33543	-0.101132	1.73205	4.63573
Truká	2009	3078	8.03204	-0.00640424	2.23607	3.57651
Truká	2014	2981	8.00001	0.0135253	2.44949	3.29811
Truká	2020	3233	8.08117
Trumai	1938	43	3.7612	-0.036155	3.87298	0.789012
Trumai	1953	25	3.21888	0.00301698	3.60555	0.866978
Trumai	1966	26	3.2581	0.0558102	4.24264	0.993651
Trumai	1984	71	4.26268	0.0156715	2.44949	1.75568
Trumai	1990	78	4.35671	0.0183422	3	1.49109
Trumai	1999	92	4.52179	0.0885677	1.73205	2.74188
Trumai	2002	120	4.78749	0.0507352	2	2.47866
Trumai	2006	147	4.99043	-0.0831443	2.23607	2.02225
Trumai	2011	97	4.57471	0.326083	1.73205	3.19567
Trumai	2014	258	5.55296	0.00128701	2.44949	2.26133
Trumai	2020	260	5.56068
Tsohom Djapá	1985	100	4.60517	-0.0312124	5.56776	0.630127
Tsohom Djapá	2016	38	3.63759
Tukano	1988	6330	8.75306	-0.197921	2	3.97916
Tukano	1992	2868	7.96137	0.0410961	2.44949	3.34999
Tukano	1998	3670	8.20795	0.0755779	1.73205	4.86874
Tukano	2001	4604	8.43468	0.0760537	2	4.36877
Tukano	2005	6241	8.7389	-0.00947227	3	2.88404
Tukano	2014	5731	8.65365
Tumbalalá	2001	900	6.80239	0.0979885	2.23607	3.25916
Tumbalalá	2006	1469	7.29234	-0.0590405	2	3.52493
Tumbalalá	2010	1160	7.05618	0.00743155	2	3.53999
Tumbalalá	2014	1195	7.0859	0.0241103	2.44949	2.94976
Tumbalalá	2020	1381	7.23056
Tupari	1992	204	5.31812	0.0561029	3	1.93573
Tupari	2001	338	5.82305	0.0279621	2	2.95968
Tupari	2005	378	5.93489	0.135844	1	6.05694
Tupari	2006	433	6.07074	0.0443263	2	3.11812
Tupari	2010	517	6.24804	0.0401215	2	3.19909
Tupari	2014	607	6.40853
Tupinambá	2004	3500	8.16052	0.0601902	2.23607	3.78331
Tupinambá	2009	4729	8.46147	-0.00255377	2.23607	3.77756
Tupinambá	2014	4669	8.4487	0.0824241	2.44949	3.65061
Tupinambá	2020	7656	8.94324
Tupiniquim	1987	884	6.78446	0.044972	3.16228	2.2861
Tupiniquim	1997	1386	7.23418	0.0379342	3	2.52396
Tupiniquim	2006	1950	7.57558	0.0496533	2.82843	2.81789
Tupiniquim	2014	2901	7.97281	0.020363	2.44949	3.30377
Tupiniquim	2020	3278	8.09499
Turiwara	1990	39	3.66356	0.0538479	2.82843	1.42529
Turiwara	1998	60	4.09434
Tuxá	1992	929	6.83411	0.0803181	2.64575	2.79396
Tuxá	1999	1630	7.39634	0.125614	2.64575	3.12718
Tuxá	2006	3927	8.27563	-0.151534	2	3.83281
Tuxá	2010	2142	7.6695	-0.0573371	2	3.71782
Tuxá	2014	1703	7.44015
Tuyuka	1988	570	6.34564	-0.0239153	2	3.11882
Tuyuka	1992	518	6.24998	0.00381696	2.44949	2.55605
Tuyuka	1998	530	6.27288	0.0374391	1.73205	3.68035
Tuyuka	2001	593	6.38519	0.0825472	2	3.35381
Tuyuka	2005	825	6.71538	0.0267958	3	2.31671
Tuyuka	2014	1050	6.95655
Umutina	1862	400	5.99146	-0.00587106	7	0.811944
Umutina	1911	300	5.70378	-0.0763576	3.4641	1.36797
Umutina	1923	120	4.78749	-0.0248516	4.47214	0.944208
Umutina	1943	73	4.29046	-0.791205	1.41421	1.67665
Umutina	1945	15	2.70805	0.0622927	6.16441	0.820533
Umutina	1983	160	5.07517	-0.402345	1	4.62424
Umutina	1984	107	4.67283	-0.0135317	2.23607	2.03809
Umutina	1989	100	4.60517	0.0215111	3.16228	1.51234
Umutina	1999	124	4.82028	0.164426	2.64575	2.25225
Umutina	2006	392	5.97126	0.0422708	1.73205	3.51293
Umutina	2009	445	6.09807	0.0292185	2.23607	2.78715
Umutina	2014	515	6.24417
Uru-Eu-Wau-Wau	1981	250	5.52146	-0.0860687	3.4641	1.27727
Uru-Eu-Wau-Wau	1993	89	4.48864	0.123781	1.41421	3.32059
Uru-Eu-Wau-Wau	1995	114	4.7362	0.0831764	2	2.51933
Uru-Eu-Wau-Wau	1999	159	5.0689	0.00626961	1	5.04298
Uru-Eu-Wau-Wau	2000	160	5.07517	0.0243951	1.41421	3.6015
Uru-Eu-Wau-Wau	2002	168	5.12396	0.0118345	1	5.10519
Uru-Eu-Wau-Wau	2003	170	5.1358	-0.176876	1.73205	2.62836
Uru-Eu-Wau-Wau	2006	100	4.60517	0.0349405	2	2.35203
Uru-Eu-Wau-Wau	2010	115	4.74493	0.0168131	2	2.38642
Uru-Eu-Wau-Wau	2014	123	4.81218	0.00533379	2.44949	1.96186
Uru-Eu-Wau-Wau	2020	127	4.84419
Waimiri-Atroari_1	1984	400	5.99146	0.0332991	2.64575	2.34815
Waimiri-Atroari_1	1991	505	6.22456	0.0635128	1.73205	3.69785
Waimiri-Atroari_1	1994	611	6.4151	0.0534023	2.23607	2.98472
Waimiri-Atroari_1	1999	798	6.68211	0.0770753	1.41421	4.82887
Waimiri-Atroari_1	2001	931	6.83626	0.0462062	2	3.50748
Waimiri-Atroari_1	2005	1120	7.02108	0.0449468	3.60555	2.10839
Waimiri-Atroari_1	2018	2009	7.60539	0.0438321	2	3.88877
Waimiri-Atroari_1	2022	2394	7.78072
Waiwai	1982	705	6.5582	0.0584808	4.24264	1.79313
Waiwai	2000	2020	7.61085	0.0732858	2.23607	3.56638
Waiwai	2005	2914	7.97728	-0.0169374	3	2.60722
Waiwai	2014	2502	7.82485	0.0121371	2.44949	3.22302
Waiwai	2020	2691	7.89767
Wajãpi	1973	151	5.01728	0.0594017	3.4641	1.6494
Wajãpi	1985	308	5.7301	0.0538153	1.41421	4.11599
Wajãpi	1987	343	5.83773	0.0432627	1.41421	4.17796
Wajãpi	1989	374	5.92426	0.0410487	1.41421	4.23674
Wajãpi	1991	406	6.00635	0.0146702	1	6.00634
Wajãpi	1992	412	6.02102	0.0748012	1	6.08217
Wajãpi	1993	444	6.09582	0.0187867	1.41421	4.32755
Wajãpi	1995	461	6.1334	0.027433	1.41421	4.3668
Wajãpi	1997	487	6.18826	0.0674859	1	6.2438
Wajãpi	1998	521	6.25575	0.00764822	1	6.25141
Wajãpi	1999	525	6.2634	0.0605041	3	2.267
Wajãpi	2008	905	6.80793	0.048527	1	6.84927
Wajãpi	2009	950	6.85646	0.0501927	2.23607	3.17602
Wajãpi	2014	1221	7.10743	0.0463009	2.44949	3.0132
Wajãpi	2020	1612	7.38523
Wajuru	2009	183	5.20949	0.151806	1	5.33653
Wajuru	2010	213	5.36129	0.0380341	2	2.74579
Wajuru	2014	248	5.51343
Wanana	1992	506	6.22654	-0.00637876	2.44949	2.52109
Wanana	1998	487	6.18826	-0.0285685	1.73205	3.51527
Wanana	2001	447	6.10256	0.124328	2	3.29577
Wanana	2005	735	6.59987
Wapixana	1990	6000	8.69951	-0.0455804	2	4.25773
Wapixana	1994	5000	8.51719	0.0437274	2.44949	3.5837
Wapixana	2000	6500	8.77956	0.0092635	2.82843	3.1298
Wapixana	2008	7000	8.85367	0.0561539	1.41421	6.3391
Wapixana	2010	7832	8.96597	0.046711	2	4.57593
Wapixana	2014	9441	9.15282	0.0300895	2.44949	3.81
Wapixana	2020	11309	9.33335
Warekena	1992	476	6.16542	0.00517105	2.44949	2.52453
Warekena	1998	491	6.19644	0.061955	2.82843	2.36328
Warekena	2006	806	6.69208	0.0239403	2	3.39014
Warekena	2010	887	6.78784	0.0395423	2	3.46973
Warekena	2014	1039	6.94601
Wari_	2006	2721	7.90875	0.0467792	2.82843	2.92777
Wari_	2014	3956	8.28299	0.0200233	2.44949	3.4298
Wari_	2020	4461	8.40313
Wassu	1994	1220	7.10661	0.0341283	2.23607	3.25228
Wassu	1999	1447	7.27725	0.0187983	2	3.67388
Wassu	2003	1560	7.35244	0.0209184	2.64575	2.83276
Wassu	2010	1806	7.49887	0.0272521	2	3.80207
Wassu	2014	2014	7.60788
Wauja	1983	130	4.86753	0.0519392	2.64575	1.9672
Wauja	1990	187	5.23111	0.0473566	2	2.69856
Wauja	1994	226	5.42053	0.0355774	2.23607	2.49462
Wauja	1999	270	5.59842	0.0576731	1.73205	3.32198
Wauja	2002	321	5.77144	0.061179	2	3.00099
Wauja	2006	410	6.01616	-0.000488401	2.23607	2.68279
Wauja	2011	409	6.01372	0.092618	1.73205	3.62597
Wauja	2014	540	6.29157	0.0364482	2.44949	2.65396
Wauja	2020	672	6.51026
Wayana	1984	281	5.63835	0.0259949	3.87298	1.55296
Wayana	1999	415	6.02828	-0.0521883	2.64575	2.1324
Wayana	2006	288	5.66296	0.0135168	2	2.84911
Wayana	2010	304	5.71703	0.0197575	2	2.88926
Wayana	2014	329	5.79606	0.0213663	2.44949	2.41219
Wayana	2020	374	5.92426
Witoto	1988	5939	8.6893	-0.247581	4.47214	0.783938
Witoto	2008	42	3.73767	0.02326	1.41421	2.61305
Witoto	2010	44	3.78419	0.161657	2	2.19236
Witoto	2014	84	4.43082
Xakriabá	1985	4000	8.29405	0.0237219	3	2.83529
Xakriabá	1994	4952	8.50755	0.0093585	1.73205	4.92708
Xakriabá	1997	5093	8.53562	0.0546308	1.73205	5.02185
Xakriabá	2000	6000	8.69951	0.0408175	2.44949	3.65108
Xakriabá	2006	7665	8.94442	0.045526	2	4.56278
Xakriabá	2010	9196	9.12652	-0.00910802	2	4.54453
Xakriabá	2014	8867	9.09009
Xavante	1958	1100	7.00307	0.057309	2.23607	3.25787
Xavante	1963	1465	7.28961	0.0647088	2.44949	3.13309
Xavante	1969	2160	7.67786	0.0544828	2.82843	2.86782
Xavante	1977	3340	8.11373	0.00642471	1.73205	4.69421
Xavante	1980	3405	8.133	0.0863611	1.73205	4.84411
Xavante	1983	4412	8.39208	0.0402053	1	8.43046
Xavante	1984	4593	8.43229	0.0705697	2	4.35659
Xavante	1988	6091	8.71457	0.0255471	2.44949	3.61978
Xavante	1994	7100	8.86785	-0.00105746	1.41421	6.26814
Xavante	1996	7085	8.86574	0.183232	1.41421	6.52754
Xavante	1998	10221	9.2322	-0.0312365	1.41421	6.4833
Xavante	2000	9602	9.16973	0.0391766	2	4.66281
Xavante	2004	11231	9.32643	0.0564373	1.73205	5.48197
Xavante	2007	13303	9.49574	0.0469477	1.73205	5.56333
Xavante	2010	15315	9.63659	0.0456076	2	4.90925
Xavante	2014	18380	9.81902	0.0318914	2.44949	4.08654
Xavante	2020	22256	10.0104
Xerente	1851	2200	7.69621	-0.00658867	8.544	0.843816
Xerente	1924	1360	7.21524	-0.0363115	6.245	0.925058
Xerente	1963	330	5.79909	0.0395783	4.3589	1.50101
Xerente	1982	700	6.55108	0.097078	1.41421	4.76413
Xerente	1984	850	6.74524	0.054173	1.73205	3.98429
Xerente	1987	1000	6.90776	0.0458103	3.60555	2.07998
Xerente	2000	1814	7.50329	0.0579971	2.44949	3.20407
Xerente	2006	2569	7.85127	0.0401866	2	4.00471
Xerente	2010	3017	8.01202	0.037767	2	4.0804
Xerente	2014	3509	8.16309	0.0203204	2.44949	3.3815
Xerente	2020	3964	8.28501			#NUM!
Xetá	1998	8	2.07944	0.296863	2.82843	1.5662
Xetá	2006	86	4.45435	-0.0275301	2.82843	1.47339
Xetá	2014	69	4.23411	0	2.44949	1.70271
Xetá	2020	69	4.23411
Xikrin Kayapó	1985	472	6.15698	0.0534313	3.87298	1.79515
Xikrin Kayapó	2000	1052	6.95845	0.0407021	2.44949	2.93835
Xikrin Kayapó	2006	1343	7.20266	0.0757078	2	3.75076
Xikrin Kayapó	2010	1818	7.50549	0.022072	3.16228	2.44219
Xikrin Kayapó	2020	2267	7.72621
Xilixana	1930	96	4.56435	0.00857194	5.19615	0.91555
Xilixana	1957	121	4.79579	0	1	4.75535
Xilixana	1958	121	4.79579	0.00691379	2.64575	1.81638
Xilixana	1965	127	4.84419	0.0486818	2.23607	2.26167
Xilixana	1970	162	5.0876	0.0509476	2.23607	2.37814
Xilixana	1975	209	5.34233	0.045964	2.23607	2.48277
Xilixana	1980	263	5.57215	0.0296315	2.23607	2.54996
Xilixana	1985	305	5.72031	0.0224397	1.41421	4.06381
Xilixana	1987	319	5.76519
Xipaia	1983	44	3.78419	1.40877	1	5.17171
Xipaia	1984	180	5.19296	0.0664225	4.24264	1.50373
Xipaia	2002	595	6.38856	0	1	6.37777
Xipaia	2003	595	6.38856	-0.279678	2.64575	1.64479
Xipaia	2010	84	4.43082	0.180619	2	2.56367
Xipaia	2014	173	5.15329	0.0552509	2.44949	2.23033
Xipaia	2020	241	5.4848
Xokleng	1914	400	5.99146	-0.0737792	4.24264	1.08547
Xokleng	1932	106	4.66344	0.0128667	5.65685	0.891943
Xokleng	1964	160	5.07517	0.0747384	4	1.56534
Xokleng	1980	529	6.27099	0.0905303	1.41421	4.55526
Xokleng	1982	634	6.45205	0.00875735	3.87298	1.69751
Xokleng	1997	723	6.58341	0.045954	1	6.62063
Xokleng	1998	757	6.62936	0.0264136	2.44949	2.76806
Xokleng	2004	887	6.78784	0.122786	2.44949	3.07039
Xokleng	2010	1853	7.52456	0.0215729	2	3.80356
Xokleng	2014	2020	7.61085	0.0106275	2.44949	3.1317
Xokleng	2020	2153	7.67462
Xokó	1987	250	5.52146	0.0197733	4.3589	1.34939
Xokó	2006	364	5.89715	0.0235777	2	2.98831
Xokó	2010	400	5.99146	-0.0406297	2	2.90558
Xokó	2014	340	5.82895
Xukuru	1992	3254	8.08764	0.0958021	2.64575	3.30983
Xukuru	1999	6363	8.75826	0.0505444	2.64575	3.44367
Xukuru	2006	9064	9.11207	0.150487	1	9.26169
Xukuru	2007	10536	9.26255	0.0472085	1.73205	5.42906
Xukuru	2010	12139	9.40418
Xukuru Kariri	1989	1520	7.32647	0.0257323	2.64575	2.8357
Xukuru Kariri	1996	1820	7.50659	0.0376478	3.16228	2.49195
Xukuru Kariri	2006	2652	7.88307	0.0245806	2	3.98935
Xukuru Kariri	2010	2926	7.98139	-0.171923	2	3.64413
Xukuru Kariri	2014	1471	7.2937	0.0241143	2.44949	3.03495
Xukuru Kariri	2020	1700	7.43838
Yaminawa	1993	324	5.78074	0.166244	2	3.21825
Yaminawa	1997	630	6.44572	-0.00961568	1.41421	4.5368
Yaminawa	1999	618	6.42649	0.0463733	2.64575	2.54882
Yaminawa	2006	855	6.7511	0.10437	2	3.58168
Yaminawa	2010	1298	7.16858	0.0283734	2	3.63857
Yaminawa	2014	1454	7.28207
Yanomami	1984	9000	9.10498	0.0257143	2	4.60346
Yanomami	1988	9975	9.20784	0.0120275	3.31662	2.81591
Yanomami	1999	11386	9.34014	0.0272043	1	9.36655
Yanomami	2000	11700	9.36734	0.0488208	2.44949	3.94354
Yanomami	2006	15682	9.66027	0.00669172	1.73205	5.5886
Yanomami	2009	16000	9.68034	0.0606246	1	9.7404
Yanomami	2010	17000	9.74097	0.128859	1	9.86932
Yanomami	2011	19338	9.86983	0.0401327	2.44949	4.12748
Yanomami	2017	24603	10.1106	0.0423935	1.41421	7.20898
Yanomami	2019	26780	10.1954	0.0316146	2	5.16077
Yanomami	2023	30390	10.3219
Yawalapiti	1948	28	3.3322	-0.0188881	2.44949	1.2557
Yawalapiti	1954	25	3.21888	0.0549662	3	1.2106
Yawalapiti	1963	41	3.71357	0.0384013	3.4641	1.18806
Yawalapiti	1975	65	4.17439	0.0812097	3	1.62462
Yawalapiti	1984	135	4.90527	0.00606127	2.44949	2.00286
Yawalapiti	1990	140	4.94164	0.0329913	3.4641	1.53387
Yawalapiti	2002	208	5.33754	0.0162848	2	2.68917
Yawalapiti	2006	222	5.40268	-0.0705643	2.23607	2.2426
Yawalapiti	2011	156	5.04986	0.172829	1.73205	3.20365
Yawalapiti	2014	262	5.56834	0.0274995	2.44949	2.3332
Yawalapiti	2020	309	5.73334
Yawanawá	1983	196	5.27811	0.0502629	3.16228	1.82284
Yawanawá	1993	324	5.78074	-0.182322	1	5.57678
Yawanawá	1994	270	5.59842	0.170275	1.73205	3.51995
Yawanawá	1997	450	6.10925	0.15862	1.41421	4.53719
Yawanawá	1999	618	6.42649	-0.0249407	2.64575	2.35829
Yawanawá	2006	519	6.2519	0.0103788	2	3.1409
Yawanawá	2010	541	6.29342	0.107303	2	3.35751
Yawanawá	2014	831	6.72263	0.00357157	2.44949	2.75001
Yawanawá	2020	849	6.74406
Yekuana	1984	125	4.82831	0.0607739	2.44949	2.10892
Yekuana	1990	180	5.19296	0.0861482	3.16228	1.9107
Yekuana	2000	426	6.05444	0.00912898	3.31662	1.85186
Yekuana	2011	471	6.15486	0.0575841	2	3.18738
Yekuana	2015	593	6.38519	0.00910697	2	3.20559
Yekuana	2019	615	6.42162	0.10194	1	6.51409
Yekuana	2020	681	6.52356
Yudjá	1842	2000	7.6009	-0.0548235	6.48074	0.81157
Yudjá	1884	200	5.29832	-0.0239735	3.4641	1.43606
Yudjá	1896	150	5.01064	-0.0529696	4.47214	0.860869
Yudjá	1916	52	3.95124	-0.0100096	5.83095	0.599899
Yudjá	1950	37	3.61092	0.02733	5.47723	0.800931
Yudjá	1980	84	4.43082	-0.00602439	2	2.17559
Yudjá	1984	82	4.40672	0.0648452	2.44949	1.94273
Yudjá	1990	121	4.79579	0.0563905	3	1.75972
Yudjá	1999	201	5.3033	0.162158	1.41421	3.96571
Yudjá	2001	278	5.62762	0.0528046	2.23607	2.62782
Yudjá	2006	362	5.89164	-0.00986043	2	2.91756
Yudjá	2010	348	5.8522	0.23193	2	3.38662
Yudjá	2014	880	6.77992	0.0127567	2.44949	2.79621
Yudjá	2020	950	6.85646
Zo_é	1990	110	4.70048	0.189869	1	4.85437
Zo_é	1991	133	4.89035	0.0190759	2.64575	1.88649
Zo_é	1998	152	5.02388	0.0304538	2.23607	2.30197
Zo_é	2003	177	5.17615	0.0527182	2.64575	2.08816
Zo_é	2010	256	5.54518	0.023633	2.44949	2.31395
Zo_é	2016	295	5.68698	0.0218658	1.73205	3.31073
Zo_é	2019	315	5.75257	0.0165152	1.73205	3.33973
Zo_é	2022	331	5.80212
Zoró	1977	350	5.85793	-0.231049	1.73205	2.96223
Zoró	1980	175	5.16479	-0.140905	1	4.98931
Zoró	1981	152	5.02388	0.0704527	1.41421	3.63146
Zoró	1983	175	5.16479	-0.0348873	1	5.09886
Zoró	1984	169	5.1299	0.137959	1	5.24106
Zoró	1985	194	5.26786	0.042	1.41421	3.76646
Zoró	1987	211	5.35186	-0.0535408	1	5.27119
Zoró	1988	200	5.29832	0.0861777	1	5.35989
Zoró	1989	218	5.3845	0.027855	1.73205	3.14372
Zoró	1992	237	5.46806	0.0654256	2.82843	2.11344
Zoró	2000	400	5.99146	0.0344014	1	6.01129
Zoró	2001	414	6.02587	0.0570093	1.41421	4.33231
Zoró	2003	464	6.13988	0.0505615	1.73205	3.62584
Zoró	2006	540	6.29157	0.0518462	1.41421	4.51467
Zoró	2008	599	6.39526	0.021245	1.41421	4.54491
Zoró	2010	625	6.43775	0.0322302	2	3.27879
Zoró	2014	711	6.56667	0.016926	2.44949	2.71887
Zoró	2020	787	6.66823
Zuruahã	1984	123	4.81218	0.00806469	1.41421	3.38637
Zuruahã	1986	125	4.82831	0.0149479	3	1.64283
Zuruahã	1995	143	4.96284	-0.0575699	1	4.86782
Zuruahã	1996	135	4.90527	0.000670919	3.31662	1.47015
Zuruahã	2007	136	4.91265	0.0143907	1.73205	2.84092
Zuruahã	2010	142	4.95583
