# Supplementary material for: Demographic synchrony increases volatility and extinction risk in human populations
Source: Camb Prism Extinct. 2026 May 5;4:e8. doi: 10.1017/ext.2026.10013 (PMC13430546; doi:10.1017/ext.2026.10013)
Supplement: Hamilton and Walker supplementary material [file S2755095826100138sup001.zip › pop_summary_data.xlsx]

## Sheet: Sheet1
Name	Mean_N	StDev_N	Var_N	Median_N	Min_N	Max_N	obs_N	Mean_r	StDev_r	Var_r	Median_r	Min_r	Max_r	obs_r	Min_t	Max_t	Range_t	obs_t
Aikanã	192.667	98.2398	9651.07	177.5	85	350	6	0.0412654	0.0621034	0.00385683	0.0720005	-0.047896	0.103162	5	1983	2014	31	6
Ajuru	69.6667	28.7112	824.333	77	38	94	3	0.0520498	0.0171854	0.000295339	0.0520498	0.0398979	0.0642018	2	1990	2006	16	3
Akunsu	5	1.30931	1.71429	5	3	7	8	0.00591645	0.130314	0.0169817	-0.0220215	-0.095894	0.287682	7	1998	2020	22	8
Amanayé	145.857	51.4536	2647.48	174	66	192	7	-0.0929963	0.34468	0.118804	0.0322314	-0.791587	0.105737	6	1990	2017	27	7
Amondawa	105	23.076	532.5	107	80	129	5	0.0233351	0.0180203	0.000324732	0.0242777	0.00392175	0.0408633	4	2000	2020	20	5
Anambé	131	54.3533	2954.29	139.5	55	185	8	0.0309584	0.0487251	0.00237413	0.0204337	-0.0347379	0.108331	7	1940	2020	80	8
Aparai	458.2	126.676	16046.7	415	317	647	5	0.031378	0.0446892	0.00199713	0.0476207	-0.0336721	0.0639428	4	1998	2020	22	5
Apiaká	671	874.423	764616	192	32	2700	9	0.0324503	0.0909459	0.00827117	0.0236465	-0.0715366	0.206282	8	1850	2020	170	9
Apinayé	1165.53	1052.83	1.10845e+06	780	150	4200	19	0.0248723	0.044003	0.00193627	0.0392372	-0.0824375	0.0696252	18	1850	2020	170	19
Apurinã	4779.89	3442.63	1.18517e+07	3256	1300	10228	9	0.0609442	0.128465	0.0165033	0.07309	-0.139488	0.229971	8	1983	2020	37	9
Arana	208	217.789	47432	208	54	362	2	0.475665			0.475665	0.475665	0.475665	1	2006	2010	4	2
Arapaso	392.4	114.727	13162.3	328	300	569	5	0.0329272	0.07372	0.00543463	0.0102786	-0.0265652	0.137717	4	1992	2014	22	5
Arapiuns	2204	0	0	2204	2204	2204	2	0			0	0	0	1	2008	2012	4	2
Arara do Para	273	115.705	13387.7	271	115	453	7	0.0268297	0.0817656	0.00668561	0.034359	-0.0861566	0.128443	6	1983	2014	31	7
Arara do Rio Amônia	228.8	136.315	18581.7	195	72	434	5	0.0702761	0.0938328	0.0088046	0.0528512	-0.0238649	0.199267	4	1983	2014	31	5
Arara do Rio Branco (Aripuanã)	205.25	40.9909	1680.25	211	150	249	4	0.0243287	0.0183322	0.00033607	0.0301545	0.00379158	0.0390402	3	1994	2014	20	4
Arara Shawãdawa	353.5	231.825	53743	303.5	130	677	4	0.0560979	0.0132028	0.000174314	0.0499491	0.047091	0.0712536	3	1985	2014	29	4
Araweté	291	141.66	20067.6	278	120	568	11	-0.0123529	0.153731	0.0236334	0.0389388	-0.44895	0.0486092	10	1976	2020	44	11
Arikapu	21	14.519	210.8	24	2	37	6	0.229811	0.506687	0.256732	0.0323029	-0.122068	1.12565	5	1990	2014	24	6
Aruá	70.1429	40.708	1657.14	69	6	121	7	0.0775529	0.270987	0.0734341	0.0384077	-0.255966	0.567171	6	1990	2020	30	7
Ashaninka	1050	558.051	311421	943.5	235	1720	6	0.048935	0.0483905	0.00234164	0.0263753	0.00743065	0.119975	5	1983	2020	37	6
Asurini do Tocantins	231.706	191.967	36851.5	190	26	671	17	0.0165523	0.169988	0.0288961	0.0443059	-0.528685	0.297252	16	1953	2020	67	17
Asurini do Xingu	111.769	51.425	2644.53	100	52	219	13	0.0329577	0.0412956	0.00170533	0.0381323	-0.0594479	0.117783	12	1930	2020	90	13
Atikum	4901.2	2192.49	4.80702e+06	5183	2743	7929	5	0.072112	0.111099	0.0123429	0.0531132	-0.0303499	0.212571	4	1989	2012	23	5
Avá-Canoeiro	26.6667	22.0515	486.267	17	14	71	6	0.0116084	0.116455	0.0135617	0.0267063	-0.162362	0.164252	5	1985	2012	27	6
Aweti	113.667	64.5221	4163.1	106	23	221	15	0.0298857	0.0548677	0.00301047	0.0189166	-0.0467062	0.152715	14	1924	2020	96	15
Bakairi	357.304	264.368	69890.3	232	145	982	23	0.0369723	0.0548545	0.00300902	0.0229895	-0.0609088	0.222656	23	1954	2014	60	23
Banawá	127.667	46.9496	2204.27	110.5	80	207	6	0.0721527	0.0903699	0.00816672	0.0675309	-0.0227902	0.202733	5	1989	2014	25	6
Baniwa	5059.4	1544.66	2.38598e+06	5141	3174	7145	5	0.0836729	0.10748	0.0115519	0.0336275	0.0229622	0.244474	4	1992	2014	22	5
Bará	75.8333	108.199	11707	34.5	21	296	6	-0.111185	0.301751	0.0910535	0.0396305	-0.617871	0.127664	5	1988	2017	29	6
Barasana	41.25	20.9821	440.25	44.5	15	61	4	0.0210608	0.153581	0.023587	0.0534414	-0.146128	0.155869	3	1992	2014	22	4
Baré	3334.67	1512.44	2.28747e+06	2790	2170	5044	3	0.0437182	0.00259145	6.71561e-06	0.0437182	0.0418857	0.0455506	2	1992	2011	19	3
Bororo	2446.71	3359.78	1.12881e+07	1392	626	10000	7	0.0222635	0.0217481	0.00047298	0.0288601	-0.0214805	0.0363686	6	1850	2014	164	7
Canamanti	156	8.48528	72	156	150	162	2	0.00855123			0.00855123	0.00855123	0.00855123	1	1990	1999	9	2
Canela Apanyekrá	431.444	310.623	96486.8	273	130	1076	9	0.0806773	0.154965	0.0240142	0.0292222	0.0111092	0.463334	8	1929	2012	83	9
Canela Ramkokamekrá	1075.46	662.696	439167	836	300	2175	13	0.0278761	0.0241726	0.000584315	0.0357802	-0.0367148	0.0484638	12	1936	2012	76	13
Chiquitano	1302.5	812.583	660291	1368.5	473	2000	4	-0.0801004	0.0833651	0.00694975	-0.0739154	-0.166386	0	3	1995	2012	17	4
Cinta Larga	1800.67	1344.63	1.80803e+06	1440	500	5000	9	-0.0110779	0.0925091	0.00855792	0.0210457	-0.173287	0.088189	8	1965	2014	49	9
Deni	993.222	538.02	289465	736	492	2064	9	0.0423136	0.0251321	0.000631623	0.0443672	0.00896867	0.0899675	8	1983	2020	37	9
Desana	1671.2	313.325	98172.7	1531	1458	2204	5	0.0212507	0.0489351	0.00239465	0.00780035	-0.0216862	0.0910882	4	1992	2017	25	5
Enawenê-Nawê	386.636	261.586	68427.5	253	160	951	11	0.0499669	0.0108235	0.000117149	0.0506521	0.0305594	0.0659985	10	1985	2020	35	11
Fulni-ô	1938.38	1636.41	2.67783e+06	1263	100	4689	13	0.00921886	0.0668989	0.00447546	0.020617	-0.111688	0.142763	12	1749	2014	265	13
Galibi do Oiapoque	389.333	789.373	623109	77	28	2000	6	-0.0037109	0.143491	0.0205897	0.00376652	-0.23715	0.142908	5	1982	2017	35	6
Galibi Marworno	1899.5	662.624	439070	1985.5	878	2822	8	0.0360098	0.0253392	0.000642078	0.03225	0.0072436	0.0874953	7	1984	2020	36	8
Gavião (Ikolen)	381	120.512	14523.2	398	236	531	6	0.0722906	0.123267	0.0151948	0.0231333	-0.0405159	0.278091	5	1984	2010	26	6
Gavião Parkatêjê	438.667	170.095	28932.3	445	176	646	6	0.0502422	0.0313447	0.000982491	0.0501971	0.0232586	0.10141	5	1985	2014	29	6
Gavião Pykopjê	429.4	205.178	42098	465.5	145	769	10	0.0293239	0.092668	0.00858735	0.0431862	-0.155307	0.198747	9	1929	2014	85	10
Guajá	323.333	83.104	6906.27	304.5	228	468	6	0.00259944	0.0831576	0.00691519	0.0253513	-0.14145	0.0690876	5	1984	2014	30	6
Guajajara	13706.9	9830.3	9.66348e+07	11450	2000	28858	11	0.0407699	0.0193148	0.000373061	0.0376972	0.00733199	0.0673113	10	1942	2020	78	11
Guató	741.571	696.334	484881	500	370	2300	7	-0.0187782	0.0534773	0.00285982	-0.00163006	-0.100943	0.0371564	6	1825	2014	189	7
Hyskariana	780.75	401.941	161557	786.5	308	1242	4	0.0890332	0.0556175	0.00309331	0.100175	0.0286882	0.138236	3	1981	2012	31	4
Ikpeng	286.8	183.779	33774.8	300	50	584	10	0.0343291	0.0359096	0.0012895	0.0422788	-0.041738	0.0735599	9	1942	2020	78	10
Ingarikó	1131.83	482.596	232899	1220.5	459	1728	6	0.0348962	0.0125641	0.000157856	0.0276001	0.024922	0.0550046	5	1983	2020	37	6
Iranxe Manoki	229.8	222.027	49296.1	153.5	50	1000	20	-0.0456894	0.257778	0.0664496	0.0146722	-1.05315	0.200126	19	1900	2020	120	20
Jabuti (Djeoromitxi)	167	70.3527	4949.5	190	67	230	5	0.0373686	0.0230854	0.000532938	0.0452923	0.00366315	0.0552265	4	1990	2020	30	5
Jahoi (Jiahui)	73.4	39.4626	1557.3	88	17	115	5	0.309982	0.513406	0.263585	0.0683871	0.0243435	1.07881	4	1999	2014	15	5
Jamamadi	770.143	311.382	96958.8	882	250	1138	7	-0.00642256	0.0977517	0.00955539	0.0201836	-0.195929	0.0894731	6	1984	2020	36	7
Jarawara	205.2	42.5406	1809.7	197	160	271	5	0.0281281	0.0304886	0.000929554	0.0354995	-0.0128924	0.0544059	4	1990	2014	24	5
Javaé	995.875	488.303	238440	1063.5	350	1510	8	0.0248888	0.0301876	0.000911293	0.0180356	-0.015476	0.0622423	7	1939	2020	81	8
Jenipapo-Kanindé	233	86.086	7410.8	246	96	328	6	0.0438712	0.0325159	0.00105729	0.0303106	0.0206466	0.100335	5	1982	2014	32	6
Jiripancó	1496	465.204	216414	1500	842	2074	5	0.034196	0.0765062	0.0058532	0.0314078	-0.0414678	0.115436	4	1992	2014	22	5
Juma	7	2.72554	7.42857	7	4	12	8	0.00322451	0.133081	0.0177105	-0.0166914	-0.168236	0.274653	7	1983	2020	37	8
Kaapor	1083.09	576.815	332716	912	488	2000	11	0.00706368	0.0373396	0.00139424	0.00312347	-0.0401595	0.0789036	10	1928	2020	92	11
Kadiweu	1305.43	294.891	86961	1346	850	1629	7	0.0215051	0.057508	0.00330717	0.0121371	-0.0636097	0.107805	6	1983	2014	31	7
Kaiabi	1022.2	671.733	451226	747	364	1855	5	0.0612126	0.0349443	0.0012211	0.0501658	0.034019	0.1105	4	1984	2010	26	5
Kaimbé	955.6	273.937	75041.3	1029	634	1270	5	0.0734464	0.195812	0.0383424	0.0313628	-0.116301	0.347362	4	1999	2020	21	5
Kaingang	29593.2	8926.31	7.9679e+07	26937.5	20000	45620	6	0.0389521	0.0214239	0.000458985	0.0371906	0.0114671	0.0643802	5	1994	2014	20	6
Kaixana	727.8	456.4	208301	572	224	1410	5	0.0780402	0.037694	0.00142084	0.0800212	0.0311451	0.120973	4	1997	2020	23	5
Kalabaca	224	4.24264	18	224	221	227	2	0.00669683			0.00669683	0.00669683	0.00669683	1	2010	2014	4	2
Kalankó	316.333	80.7486	6520.33	329	230	390	3	0.00939447	0.0613942	0.00376925	0.00939447	-0.0340178	0.0528067	2	1999	2014	15	3
Kalapalo	404.083	220.053	48423.5	373.5	110	855	12	0.00926091	0.154602	0.0239018	0.0419161	-0.436997	0.18418	11	1968	2020	52	12
Kamaiurá	362.538	188.681	35600.4	316	94	710	13	0.0123726	0.0688009	0.00473356	0.02831	-0.170835	0.0857483	12	1887	2020	133	13
Kambeba	374.857	329.458	108542	325	54	875	7	0.103155	0.0956828	0.0091552	0.0606091	0.0218332	0.244656	6	1982	2014	32	7
Kambiwá	2614.25	700.574	490804	2887	1578	3105	4	0.0356697	0.0409394	0.00167603	0.0124634	0.0116058	0.0829398	3	1999	2014	15	4
Kanamari	2519.14	1414.2	1.99997e+06	1654	1300	4684	7	0.0650117	0.0639115	0.00408468	0.0423644	0.0041113	0.162397	6	1994	2020	26	7
Kaninde	895	255.973	65522	895	714	1076	2	0.102531			0.102531	0.102531	0.102531	1	2010	2014	4	2
Kanoê	162.5	108.507	11773.7	123.5	84	319	4	0.0895634	0.0846726	0.00716946	0.0587505	0.024612	0.185328	3	1997	2014	17	4
Kantaruré	366.2	90.9434	8270.7	353	244	493	5	0.0281168	0.0863131	0.00744995	0.0470055	-0.0928909	0.111347	4	1996	2014	18	5
Kapinawá	2016.67	1403.02	1.96847e+06	2164	354	3702	6	0.0497113	0.149585	0.0223757	0.0175708	-0.116749	0.29355	5	1989	2020	31	6
Karajá	2591.89	2041.93	4.16946e+06	2532	795	7500	9	0.0161029	0.0529137	0.00279986	0.00568559	-0.0559476	0.120447	8	1775	2010	235	9
Karajá do Norte	598.25	1175.81	1.38254e+06	226.5	40	3500	8	0.0157522	0.0443913	0.00197058	0.0315081	-0.0757905	0.0560604	7	1900	2014	114	8
Karapanã	117.667	146.812	21553.9	52.5	38	412	6	-0.0787849	0.284744	0.0810793	0.0333612	-0.583036	0.101366	5	1988	2014	26	6
Karapotó	1176	573.581	328996	945	796	2189	5	-0.00346095	0.110021	0.0121047	-0.0236288	-0.111101	0.144514	4	1994	2020	26	5
Karipuna de Rondônia	24.1429	15.027	225.81	21	8	55	7	0.042978	0.13666	0.0186759	0.0577623	-0.135155	0.193016	6	1983	2014	31	7
Karipuna do Amapá	2067	822.182	675983	2235	800	3030	7	0.0349244	0.0192579	0.000370869	0.0390526	0.00604905	0.0583853	6	1984	2020	36	7
Kariri	138.5	28.9914	840.5	138.5	118	159	2	0.0745549			0.0745549	0.0745549	0.0745549	1	2010	2014	4	2
Kariri-Xocó	1885.5	372.776	138962	1834	1500	2334	6	0.0373672	0.0752674	0.00566518	0.0300737	-0.0386397	0.161552	5	1997	2020	23	6
Karitiana	176.455	98.7252	9746.67	168	64	333	11	0.0567966	0.0485575	0.00235783	0.0495021	0.00442461	0.168465	10	1970	2014	44	11
Karo	210.75	122.194	14931.4	177	98	414	8	0.0485681	0.0551652	0.0030432	0.0315819	-0.0197843	0.131182	7	1984	2020	36	8
Karuazu	674.5	478.711	229164	674.5	336	1013	2	0.27589			0.27589	0.27589	0.27589	1	2006	2010	4	2
Katukina do Rio Biá	605	637.055	405840	450	177	2004	7	0.0611239	0.0689473	0.00475373	0.0354199	0.00877244	0.193393	6	1977	2020	43	7
Katukina Pano	565.6	374.07	139928	585	177	1154	5	0.0656293	0.0704477	0.00496287	0.0444281	0.00763374	0.166028	4	1977	2014	37	5
Kaxarari	318.714	131.181	17208.6	318	135	522	7	0.0429792	0.0395095	0.001561	0.0312835	-0.00312504	0.0976706	6	1984	2020	36	7
Kaxinawá	3818.75	2830.81	8.01347e+06	3170	1400	7535	4	0.100785	0.125961	0.0158662	0.0859136	-0.0170808	0.233521	3	1983	2010	27	4
Kaxixó	304.5	4.94975	24.5	304.5	301	308	2	-0.00574738			-0.00574738	-0.00574738	-0.00574738	1	2010	2014	4	2
Kaxuyana	265.833	197.108	38851.4	290	24	540	6	0.0855515	0.0573013	0.00328343	0.0621207	0.0174975	0.150497	5	1981	2020	39	6
Kayapó	5841.5	2029.8	4.1201e+06	6114.5	3086	8638	6	0.0334599	0.0581718	0.00338396	0.0393432	-0.0602294	0.094332	5	1984	2010	26	6
Kinikinau	391.5	207.45	43035.7	393	180	600	4	0.0718804	0.0964567	0.00930389	0.0795881	-0.0281989	0.164252	3	2003	2020	17	4
Kiriri	1858.4	498.23	248233	1612	1401	2571	5	0.038493	0.0354091	0.00125381	0.0438882	-0.00949596	0.0756916	4	1994	2014	20	5
Kocama	242	59.1946	3504	236	176	320	4	0.113803	0.169964	0.0288877	0.0586696	-0.0217492	0.304489	3	1983	2003	20	4
Korubo	127.333	121.579	14781.5	80.5	26	300	6	-0.00912875	0.197483	0.0389997	0.0125801	-0.323338	0.219638	5	1985	2020	35	6
Krahô	1640.46	1182.82	1.39907e+06	1198	400	3571	13	0.0211889	0.0242529	0.000588204	0.028316	-0.0332846	0.0545538	12	1800	2020	220	13
Krahô-Kanela	103	26.8701	722	103	84	122	2	0.0933011			0.0933011	0.0933011	0.0933011	1	2010	2014	4	2
Krenak	370.5	125.734	15809	392	204	494	4	0.0701043	0.0584225	0.00341319	0.0537778	0.0215818	0.134953	3	2006	2020	14	4
Krikati	507.385	318.682	101558	420	146	1031	13	-0.00811138	0.111328	0.012394	0.0246052	-0.334513	0.0766352	12	1963	2020	57	13
Kubeo	353.5	125.885	15847.1	334	219	565	6	0.0452586	0.0295361	0.000872383	0.0303792	0.0132028	0.0820031	5	1992	2014	22	6
Kuikuro	476.3	177.633	31553.3	479.5	221	802	10	0.0234396	0.0574639	0.0033021	0.0376425	-0.125839	0.0746365	9	1984	2020	36	10
Kujubim	59	56.6451	3208.67	41	14	140	4	0.106265	0.0422897	0.00178842	0.116789	0.0597072	0.142299	3	1990	2014	24	4
Kulina Madihá	3747.67	2215.15	4.90688e+06	3018.5	1362	7211	6	0.0648967	0.0354555	0.00125709	0.0650923	0.0300925	0.115619	5	1983	2014	31	6
Kulina Pano	88	56.9245	3240.4	87.5	20	156	6	0.0232186	0.119233	0.0142166	0.0301646	-0.152715	0.183258	5	1985	2014	29	6
Kuntanawa	282	166.877	27848	282	164	400	2	-0.1486			-0.1486	-0.1486	-0.1486	1	2008	2014	6	2
Kuripako	1047.4	207.795	43178.8	1100	810	1332	5	0.0286177	0.0184019	0.000338631	0.0290005	0.0118411	0.0446287	4	1988	2005	17	5
Kuruaya	156.667	67.5564	4563.87	144	91	283	6	0.0514356	0.0350366	0.00122756	0.0522729	0.0062115	0.0919494	5	1999	2020	21	6
Kwazá	39.6667	14.5029	210.333	40	25	54	3	0.0485089	0.00213339	4.55135e-06	0.0485089	0.0470004	0.0500174	2	1998	2014	16	3
Maku	2110.5	630.781	397884	2299	1241	2603	4	-0.014786	0.144431	0.0208604	0.00305084	-0.167307	0.119899	3	1989	2005	16	4
Makuna	76.8	59.8765	3585.2	42	32	168	5	0.0460314	0.35983	0.129477	0.0682922	-0.414557	0.462098	4	1992	2017	25	5
Makurap	317.167	199.002	39601.8	324	69	579	6	0.0692302	0.0215225	0.000463217	0.0661306	0.0479229	0.104284	5	1984	2014	30	6
Makuxi	25249.9	8139.87	6.62575e+07	25357.5	15000	37250	8	0.0502398	0.0423198	0.00179097	0.0419413	0.015885	0.141079	7	1994	2020	26	8
Manchineri	756.5	465.482	216673	698	265	1332	6	0.0535306	0.0536254	0.00287568	0.0258993	0.0154601	0.142727	5	1982	2020	38	6
Marubo	965.182	521.157	271604	918	397	2008	11	0.0243587	0.0681663	0.00464665	0.0457182	-0.160071	0.0772057	10	1975	2014	39	11
Matipu	118.875	43.4493	1887.84	111	62	189	8	0.0315678	0.0544197	0.0029615	0.0309169	-0.0481315	0.114458	7	1984	2020	36	8
Matis	271.273	140.613	19772	290	87	529	11	-0.0312067	0.17244	0.0297354	0.0428777	-0.439367	0.113701	10	1977	2020	43	11
Matsés	804.556	499.134	249135	640	337	1700	9	0.0269334	0.0768428	0.00590482	0.0398072	-0.143795	0.108754	8	1976	2016	40	9
Maxakali	1367.38	641.306	411273	1369	521	2407	8	0.0448708	0.0204774	0.000419325	0.0478052	0.0222456	0.0812445	7	1984	2020	36	8
Mehinako	258.7	182.466	33294	213	95	732	10	0.0294713	0.0206645	0.000427023	0.0329113	-0.020419	0.0520389	9	1884	2020	136	10
Menky Manoki	176.5	120.251	14460.3	124	102	356	4	-0.0864507	0.195908	0.0383799	0.0188372	-0.312489	0.0343003	3	2006	2020	14	4
Miranha	773.714	581.065	337636	457	267	1685	7	0.0279546	0.0831654	0.00691649	0.0120012	-0.0851376	0.163054	6	1981	2020	39	7
Mirity-Tapuya	94.4	16.3799	268.3	94	75	120	5	-0.00823967	0.0325764	0.00106122	-0.00800443	-0.0389358	0.021986	4	1992	2017	25	5
Munduruku	9824.88	5007.25	2.50726e+07	10480.5	3000	17997	8	0.0458435	0.0501012	0.00251013	0.0448004	-0.032106	0.130899	7	1983	2020	37	8
Mura	10014.1	7575.44	5.73873e+07	9299	1308	18511	7	0.067478	0.0597145	0.00356582	0.0624021	0.00165587	0.137552	6	1983	2020	37	7
Myky	43	22.5122	506.8	32	23	76	6	0.050841	0.0711389	0.00506075	0.0210068	-0.0208401	0.164303	5	1972	2003	31	6
Nahukuá	94.7	46.9232	2201.79	98.5	28	169	10	0.0321295	0.0201884	0.000407571	0.0278423	0.00320007	0.071335	9	1948	2020	72	10
Nambikwara	1344.63	1618.1	2.61824e+06	707	550	7500	19	0.0271742	0.0302928	0.000917654	0.0369807	-0.0488428	0.0739229	18	1900	2014	114	19
Náua	483.75	52.3538	2740.92	488.5	423	535	4	0.00263732	0.0214031	0.000458094	0.00506048	-0.0198743	0.0227257	3	2001	2020	19	4
Nukini	511.375	158.494	25120.3	529	238	726	8	0.0375225	0.0462618	0.00214015	0.0257683	0	0.13503	7	1983	2020	37	8
Ofaié	330.75	677.609	459154	65.5	57	2000	8	-0.0351104	0.080919	0.00654789	-0.0135327	-0.207944	0.0349405	7	1903	2014	111	8
Oro Win	66.75	17.1925	295.583	64.5	50	88	4	0.0439615	0.0238145	0.00056713	0.0467193	0.0188881	0.0662769	3	2000	2014	14	4
Palikur	982.273	528.625	279445	866	186	1935	11	0.0297434	0.0271935	0.000739488	0.0252091	-0.00705346	0.0701743	10	1925	2020	95	11
Panará	321.2	187.307	35084	312	83	642	10	-0.12254	0.54416	0.29611	0.0538332	-1.57262	0.100699	9	1982	2020	38	10
Pankará	2794	221.901	49240	2769	2558	3080	4	0.00861881	0.020237	0.000409536	0.0137558	-0.0136916	0.0257922	3	2006	2020	14	4
Pankararé	1475.4	257.901	66512.8	1562	1027	1648	5	0.024316	0.0345963	0.00119691	0.0101413	0.00121655	0.0757646	4	1996	2014	18	5
Pankararu	6686.4	1693.12	2.86667e+06	6515	4376	8477	5	0.0522015	0.0463663	0.00214983	0.0575247	-0.0087939	0.10255	4	1999	2014	15	5
Pankaru	113.6	41.3558	1710.3	108	74	179	5	0.00322009	0.0967682	0.00936408	0.0155563	-0.126314	0.108081	4	1992	2020	28	5
Paracanã, Apiterewa	1000.38	586.93	344487	850	344	2042	8	0.0488882	0.00970075	9.41045e-05	0.0541138	0.0294458	0.0568705	7	1984	2020	36	8
Pareci	1453.4	620.327	384805	1293	631	2138	5	0.0329179	0.0213961	0.000457792	0.0337015	0.0107045	0.0535642	4	1983	2014	31	5
Parintintin	263.667	156.775	24578.3	220	114	480	6	0.0536101	0.0412829	0.00170428	0.0345762	0.0182322	0.099853	5	1983	2014	31	6
Patamona	160.2	113.557	12895.2	128	50	338	5	0.0829113	0.0317414	0.00100751	0.0928302	0.0369257	0.109059	4	1991	2020	29	5
Pataxó	8088.71	4938.3	2.43868e+07	10897	1759	12865	7	0.0455655	0.133426	0.0178026	0.0154029	-0.132436	0.272489	6	1989	2020	31	7
Pataxó Hã-Hã-Hãe	2410	582.39	339178	2297	1665	3285	6	0.0272459	0.016249	0.00026403	0.0227416	0.0113167	0.04698	5	1993	2020	27	6
Paumari	947.714	551.021	303624	870	250	1804	7	0.0915751	0.0782693	0.00612608	0.0880369	0.00416215	0.189242	6	1983	2014	31	7
Pipipã	1515.5	176.07	31000.5	1515.5	1391	1640	2	-0.0235248			-0.0235248	-0.0235248	-0.0235248	1	2006	2013	7	2
Pira-tapuya	998	365.673	133716	965	400	1433	6	0.064359	0.0903684	0.00816645	0.0364508	-0.00870641	0.209852	5	1988	2014	26	6
Pirahã	267	178.181	31748.5	170	90	592	9	0.0249475	0.0592541	0.00351105	0.0232908	-0.097078	0.085813	8	1920	2014	94	9
Pitaguari	2659.5	1354.88	1.83569e+06	2987	871	3793	4	0.083322	0.0828387	0.00686225	0.119579	-0.0114637	0.141851	3	1999	2014	15	4
Potyguara	11931.8	5309.68	2.81926e+07	11424	6120	18445	5	0.0553862	0.042539	0.00180956	0.0429758	0.0213291	0.114264	4	1989	2014	25	5
Poyanawa	524	140.004	19601	529	403	745	5	0.0388612	0.0356655	0.00127203	0.0374955	0	0.0804538	4	1999	2014	15	5
Puroborá	171.333	96.1994	9254.33	209	62	243	3	0.170741	0.188174	0.0354094	0.170741	0.0376818	0.3038	2	2006	2014	8	3
Rikbaktsa	813	371.608	138093	802.5	300	1514	16	0.0304232	0.0572501	0.00327757	0.0408029	-0.122195	0.128427	15	1957	2014	57	16
Sakurabiat	108.833	66.1435	4374.97	76	55	219	6	0.0646193	0.0738789	0.00545809	0.0769168	-0.0424349	0.162647	5	1994	2014	20	6
Sateré-Mawé	7260.17	2378	5.65488e+06	7042	4710	10761	6	0.0321479	0.0322369	0.00103922	0.0311922	-0.0097636	0.0807595	5	1984	2010	26	6
Shanenawa	473.333	240.147	57670.7	386	178	769	6	0.0759274	0.0741267	0.00549477	0.0883868	-0.00278166	0.154666	5	1998	2020	22	6
Siriano	274	338.699	114717	86	71	665	3	-0.0551491	0.10811	0.0116878	-0.0551491	-0.131595	0.0212964	2	1988	2014	26	3
Suiá (Kisedje)	275.5	104.437	10907.1	301.5	114	424	8	0.0430871	0.0318771	0.00101615	0.0616245	-0.0154234	0.0672231	7	1984	2014	30	8
Suruí (Aikewara)	223.2	147.724	21822.4	224.5	36	470	10	-0.0999738	0.398425	0.158743	0.0372356	-1.1474	0.14869	9	1960	2020	60	10
Surui Paiter	841	379.789	144239	920	357	1375	7	0.0485453	0.017975	0.000323099	0.0404702	0.0301191	0.073529	6	1985	2014	29	7
Surui Paiter_1	1191	260.215	67712	1191	1007	1375	2	0.0389348			0.0389348	0.0389348	0.0389348	1	2006	2014	8	2
Tapayuna	99.3333	60.5629	3667.87	95	31	167	6	0.0338944	0.0485388	0.00235602	0.0391986	-0.048093	0.072869	5	1984	2020	36	6
Tapeba	4944	2495.64	6228208	6170.5	1143	7038	6	0.0553555	0.0561232	0.00314982	0.0348591	0.00192439	0.119278	5	1992	2020	28	6
Tapirapé	551.875	225.619	50903.8	532.5	200	917	8	0.0403911	0.0117755	0.000138663	0.0373952	0.0284095	0.0641854	7	1985	2020	35	8
Tapuio	238.5	81.0944	6576.3	214	156	369	6	0.113125	0.308941	0.0954445	-0.0333286	-0.108601	0.647237	5	1998	2020	22	6
Tariana	1715.57	757.605	573965	1914	205	2684	7	0.1084	0.20309	0.0412454	0.0351934	-0.00361771	0.518331	6	1988	2014	26	7
Taurepang	560.833	199.064	39626.6	584	200	792	6	0.0622535	0.0586569	0.00344063	0.040704	0.000978477	0.138426	5	1989	2014	25	6
Tembé	1122.67	576.799	332697	1122.5	310	1879	6	0.0572532	0.0536197	0.00287507	0.0559855	0.00274362	0.135434	5	1983	2014	31	6
Tenharim	570.667	222.826	49651.5	642	249	828	6	0.0387786	0.0285619	0.000815784	0.0409141	0.00142654	0.080918	5	1985	2014	29	6
Terena	18638	6108.7	3.73162e+07	17878	10231	26065	6	0.0321459	0.0252963	0.000639902	0.033441	0.0101436	0.0720317	5	1983	2014	31	6
Ticuna	35704.1	13790.4	1.90175e+08	33806.5	17528	57571	8	0.0366556	0.0360481	0.00129946	0.0308301	-0.0167027	0.0873042	7	1984	2020	36	8
Tingui Botó	321.571	76.6374	5873.29	328	180	407	7	0.0265297	0.0386728	0.00149559	0.0338734	-0.0368765	0.0649909	6	1991	2020	29	7
Tiriyó	741	485.934	236132	526.5	222	1715	12	0.0335475	0.0407586	0.00166126	0.0357619	-0.0269152	0.0995869	11	1908	2014	106	12
Torá	147	159.463	25428.5	51	17	330	5	0.100331	0.109461	0.0119816	0.067786	0.00701118	0.25874	4	1983	2014	31	5
Tremembé	2712.83	930.956	866679	2609	1511	3837	6	0.0279534	0.0561725	0.00315535	0.0435115	-0.0566892	0.0928867	5	1992	2020	28	6
Truká	2617.17	1240.89	1.53982e+06	3029.5	909	4169	6	0.0222838	0.0952787	0.00907802	0.0135253	-0.101132	0.162892	5	1990	2020	30	6
Trumai	110.636	82.2658	6767.65	92	25	260	11	0.0440214	0.1102	0.0121441	0.0170068	-0.0831443	0.326083	10	1938	2020	82	11
Tsohom Djapá	69	43.8406	1922	69	38	100	2	-0.0312124			-0.0312124	-0.0312124	-0.0312124	1	1985	2016	31	2
Tukano	4907.33	1432.69	2.05259e+06	5167.5	2868	6330	6	-0.00293316	0.11446	0.0131012	0.0410961	-0.197921	0.0760537	5	1988	2014	26	6
Tumbalalá	1221	220.535	48635.5	1195	900	1469	5	0.0176225	0.0645028	0.00416062	0.0157709	-0.0590405	0.0979885	4	2001	2020	19	5
Tupari	412.833	140.984	19876.6	405.5	204	607	6	0.0608713	0.0431013	0.00185772	0.0443263	0.0279621	0.135844	5	1992	2014	22	6
Tupinambá	5138.5	1771.12	3.13687e+06	4699	3500	7656	4	0.0466868	0.0440689	0.00194207	0.0601902	-0.00255377	0.0824241	3	2004	2020	16	4
Tupiniquim	2079.8	1004.76	1.00955e+06	1950	884	3278	5	0.0382306	0.0128486	0.000165088	0.0414531	0.020363	0.0496533	4	1987	2020	33	5
Turiwara	49.5	14.8492	220.5	49.5	39	60	2	0.0538479			0.0538479	0.0538479	0.0538479	1	1990	1998	8	2
Tuxá	2066.2	1127.36	1.27093e+06	1703	929	3927	5	-0.000734834	0.127119	0.0161592	0.0114905	-0.151534	0.125614	4	1992	2014	22	5
Tuyuka	681	212.759	45266.4	581.5	518	1050	6	0.0253368	0.0397193	0.00157763	0.0267958	-0.0239153	0.0825472	5	1988	2014	26	6
Umutina	229.25	170.194	28966	142	15	515	12	-0.0904039	0.271785	0.073867	-0.00587106	-0.791205	0.164426	11	1862	2014	152	12
Uru-Eu-Wau-Wau	143.182	45.1593	2039.36	127	89	250	11	0.00435992	0.0836988	0.00700549	0.0143238	-0.176876	0.123781	10	1981	2020	39	11
Waimiri-Atroari	219.8	86.7681	7528.7	213	114	334	5	0.0721018	0.024976	0.000623799	0.0689683	0.0496359	0.100835	4	1984	2001	17	5
Waimiri-Atroari_1	1096	727.412	529129	864.5	400	2394	8	0.0517535	0.0145064	0.000210435	0.0462062	0.0332991	0.0770753	7	1984	2022	38	8
Waiwai	2166.4	880.889	775965	2502	705	2914	5	0.0317416	0.0416129	0.00173163	0.035309	-0.0169374	0.0732858	4	1982	2020	38	5
Wajãpi	608	393.665	154972	461	151	1612	15	0.0438485	0.0201364	0.000405475	0.047414	0.00764822	0.0748012	14	1973	2020	47	15
Wajuru	214.667	32.532	1058.33	213	183	248	3	0.0949201	0.0804489	0.00647202	0.0949201	0.0380341	0.151806	2	2009	2014	5	3
Wanana	543.75	129.85	16860.9	496.5	447	735	4	0.0297936	0.0826176	0.00682566	-0.00637876	-0.0285685	0.124328	3	1992	2005	13	4
Wapixana	7583.14	2163.63	4.6813e+06	7000	5000	11309	7	0.0233941	0.0375028	0.00140646	0.0369084	-0.0455804	0.0561539	6	1990	2020	30	7
Warekena	739.8	248.527	61765.7	806	476	1039	5	0.0326521	0.024064	0.000579078	0.0317413	0.00517105	0.061955	4	1992	2014	22	5
Wari_	3712.67	895.158	801308	3956	2721	4461	3	0.0334013	0.0189193	0.000357941	0.0334013	0.0200233	0.0467792	2	2006	2020	14	3
Wari/ Pakaa Nova	2510.57	1277.19	1.63121e+06	2050	1156	4461	7	0.0280209	0.0329131	0.00108328	0.0332073	-0.0301599	0.0650679	6	1984	2020	36	7
Wassu	1609.4	309.354	95699.8	1560	1220	2014	5	0.0252743	0.00690935	4.77391e-05	0.0240852	0.0187983	0.0341283	4	1994	2014	20	5
Wauja	351.667	174.795	30553.2	321	130	672	9	0.0477879	0.0264912	0.000701783	0.0496479	-0.000488401	0.092618	8	1983	2020	37	9
Wayana	331.833	52.8826	2796.57	316.5	281	415	6	0.00568946	0.0326615	0.00106677	0.0197575	-0.0521883	0.0259949	5	1984	2020	36	6
Witoto	1527.25	2941.23	8.65084e+06	64	42	5939	4	-0.0208882	0.20816	0.0433308	0.02326	-0.247581	0.161657	3	1988	2014	26	4
Xakriabá	6539	2045.06	4.18227e+06	6000	4000	9196	7	0.0274911	0.024174	0.000584382	0.0322697	-0.00910802	0.0546308	6	1985	2014	29	7
Xavante	8297.59	6154.6	3.78792e+07	7085	1100	22256	17	0.048538	0.0462355	0.00213772	0.0462777	-0.0312365	0.183232	16	1958	2020	62	17
Xerente	1937.55	1213.88	1.47351e+06	1814	330	3964	11	0.0350011	0.0364432	0.00132811	0.0398824	-0.0363115	0.097078	10	1851	2020	169	11
Xetá	58	34.2831	1175.33	69	8	86	4	0.0897777	0.179869	0.0323528	0	-0.0275301	0.296863	3	1998	2020	22	4
Xikrin Kayapó	1390.4	691.283	477872	1343	472	2267	5	0.0479783	0.0225295	0.000507579	0.0470667	0.022072	0.0757078	4	1985	2020	35	5
Xilixana	191.444	85.6214	7331.03	162	96	319	9	0.0266438	0.0203609	0.000414568	0.0260356	0	0.0509476	8	1930	1987	57	9
Xipaia	273.143	229.203	52533.8	180	44	595	7	0.238564	0.593541	0.352291	0.0608367	-0.279678	1.40877	6	1983	2020	37	7
Xokleng	929.273	735.634	541157	723	106	2153	11	0.0340468	0.0540982	0.00292662	0.0239933	-0.0737792	0.122786	10	1914	2020	106	11
Xokó	338.5	63.9453	4089	352	250	400	4	0.000907084	0.0360222	0.0012976	0.0197733	-0.0406297	0.0235777	3	1987	2014	27	4
Xukuru	8271.2	3518.92	1.23828e+07	9064	3254	12139	5	0.0860106	0.0483618	0.00233887	0.0731733	0.0472085	0.150487	4	1992	2010	18	5
Xukuru Kariri	2014.83	618.692	382780	1760	1471	2926	6	-0.0119697	0.0895915	0.00802663	0.0245806	-0.171923	0.0376478	5	1989	2020	31	6
Yaminawa	863.167	434.374	188681	742.5	324	1454	6	0.0671489	0.0689804	0.0047583	0.0463733	-0.00961568	0.166244	5	1993	2014	21	6
Yanomami	17441.3	7153.78	5.11765e+07	16000	9000	30390	11	0.0424083	0.0344429	0.00118631	0.0358736	0.00669172	0.128859	10	1984	2023	39	11
Yawalapiti	144.636	97.9962	9603.25	140	25	309	11	0.0340791	0.0639703	0.0040922	0.0302454	-0.0705643	0.172829	10	1948	2020	72	11
Yawanawá	510.889	230.503	53131.6	519	196	849	9	0.0366437	0.11429	0.0130623	0.0303209	-0.182322	0.170275	8	1983	2020	37	9
Yekuana	441.571	216.055	46680	471	125	681	7	0.0541137	0.0385207	0.00148384	0.059179	0.00910697	0.10194	6	1984	2020	36	7
Yudjá	410.357	539.532	291094	200.5	37	2000	14	0.034658	0.0827516	0.00684783	0.0127567	-0.0548235	0.23193	13	1842	2020	178	14
Zo_é	221.125	88.1548	7771.27	216.5	110	331	8	0.0505901	0.0626027	0.00391909	0.023633	0.0165152	0.189869	7	1990	2022	32	8
Zoró	367.833	208.418	43438.1	293.5	152	787	18	0.0137475	0.0879655	0.00773793	0.0344014	-0.231049	0.137959	17	1977	2020	43	18
Zuruahã	134	8.39047	70.4	135.5	123	143	6	-0.00389913	0.0305544	0.000933573	0.00806469	-0.0575699	0.0149479	5	1984	2010	26	6
